# Supplementary material for: 4-Phenyl­diazenyl-2-[(R)-(1-phenyl­ethyl)imino­meth­yl]phenol
Source: Acta Crystallogr Sect E Struct Rep Online. 2010 Mar 6;66(Pt 4):o749. doi: 10.1107/S1600536810007762 (PMC2983984; doi:10.1107/S1600536810007762)
Supplement: Supplementary file 2 [file e-66-0o749-Isup2.hkl]

# 
# h,k,l, Fc-squared, Fo-squared, sigma(Fo-squared) and status flag 
# 
data_I
_shelx_title ' Az1pH_A in C2' 
_shelx_refln_list_code          4 
_shelx_F_calc_maximum      216.92 
_exptl_crystal_F_000       696.00 
_reflns_d_resolution_high  0.7949 
 
loop_ 
 _symmetry_equiv_pos_as_xyz 
 'x, y, z' 
 '-x, y, -z' 
 'x+1/2, y+1/2, z' 
 '-x+1/2, y+1/2, -z' 
 
_cell_length_a    22.4296 
_cell_length_b     5.9566 
_cell_length_c    13.4670 
_cell_angle_alpha  90.000 
_cell_angle_beta  106.396 
_cell_angle_gamma  90.000 
 
_shelx_F_squared_multiplier     1.000 
 
loop_ 
 _refln_index_h 
 _refln_index_k 
 _refln_index_l 
 _refln_F_squared_calc 
 _refln_F_squared_meas 
 _refln_F_squared_sigma 
 _refln_observed_status 
   2   0   0     2104.28     2079.68     44.01 o 
   4   0   0      164.86      143.93      4.27 o 
   6   0   0     2168.47     2026.19     44.01 o 
   8   0   0      122.65      110.96      4.57 o 
  10   0   0     5911.53     6162.85    130.97 o 
  12   0   0     1731.33     1709.75     39.65 o 
  14   0   0      521.41      582.02     16.60 o 
  16   0   0      179.20      210.05     14.91 o 
  18   0   0      264.84      282.92     12.66 o 
  20   0   0      402.79      397.22     14.32 o 
  22   0   0      176.21      181.24     18.00 o 
   1   1   0     4828.04     4801.77     71.24 o 
   3   1   0     6517.86     6311.72     93.66 o 
   5   1   0     1313.61     1305.25     18.28 o 
   7   1   0     2825.14     2896.18     44.15 o 
   9   1   0      650.31      666.86     11.87 o 
  11   1   0      458.70      530.84     14.25 o 
  13   1   0      723.30      761.17     14.20 o 
  15   1   0      135.97      151.06      4.97 o 
  17   1   0      266.61      242.67      6.86 o 
  19   1   0      163.37      163.92      9.05 o 
  21   1   0       30.44       29.21      4.96 o 
  23   1   0        7.57        3.69      3.36 o 
  25   1   0       20.58       19.31      8.72 o 
   0   2   0    11212.06    10923.50    228.16 o 
   2   2   0     1793.78     1770.80     24.69 o 
   4   2   0      378.34      416.10      7.76 o 
   6   2   0      656.33      633.22     11.16 o 
   8   2   0      727.31      824.41     12.54 o 
  10   2   0       46.44       41.31      1.90 o 
  12   2   0       14.32        8.79      1.64 o 
  14   2   0       88.48       82.76      6.17 o 
  16   2   0      224.50      236.55     10.64 o 
  18   2   0       78.19       79.19      6.86 o 
  20   2   0       21.30       19.81      4.45 o 
  22   2   0      110.76      107.70      8.65 o 
  24   2   0      263.92      260.26     14.91 o 
  26   2   0       90.73       92.18      9.14 o 
   1   3   0     2826.95     2978.10     41.28 o 
   3   3   0      893.61      927.58     14.13 o 
   5   3   0      274.33      314.21      6.74 o 
   7   3   0      295.70      294.37      6.51 o 
   9   3   0      220.48      239.96     10.95 o 
  11   3   0       66.96       75.36      4.34 o 
  13   3   0      532.47      557.55     18.29 o 
  15   3   0      787.85      806.84     24.45 o 
  17   3   0      111.06      119.85      8.45 o 
  19   3   0        0.82        0.24      2.68 o 
  21   3   0       39.16       35.19      5.96 o 
  23   3   0       15.97       11.95      4.57 o 
   0   4   0      731.59      816.90     17.64 o 
   2   4   0      177.49      185.79      4.58 o 
   4   4   0      230.67      240.59      7.77 o 
   6   4   0      143.69      130.37      5.68 o 
   8   4   0      544.90      532.14     14.51 o 
  10   4   0      231.50      235.43      9.02 o 
  12   4   0     2443.12     2425.46     52.57 o 
  14   4   0      214.45      188.40     10.34 o 
  16   4   0      124.82      157.91     14.77 o 
  18   4   0      170.88      177.08     13.22 o 
  20   4   0        9.78        3.20      4.92 o 
  22   4   0       33.78       35.43      9.70 o 
   1   5   0       10.48        5.70      6.33 o 
   3   5   0      309.23      314.10      8.80 o 
   5   5   0       85.84       85.23      6.70 o 
   7   5   0       60.86       49.11      6.80 o 
   9   5   0       46.39       53.02      4.53 o 
  11   5   0       57.55       60.96      5.00 o 
  13   5   0      434.76      462.10     14.00 o 
  15   5   0      105.02       96.99      8.52 o 
  17   5   0       40.21       41.21      7.17 o 
  19   5   0       16.17       21.30      5.67 o 
   0   6   0      261.86      314.19     21.66 o 
   2   6   0       35.63       41.62      6.53 o 
   4   6   0      123.60      118.39      9.49 o 
   6   6   0       64.41       64.22      7.49 o 
   8   6   0       40.77       38.18      4.52 o 
  10   6   0       53.99       74.58      5.77 o 
  12   6   0       49.03       53.51      5.32 o 
  14   6   0      244.09      273.91     15.83 o 
  16   6   0      210.85      239.41     14.01 o 
   1   7   0      243.61      252.44     15.11 o 
   3   7   0       41.01       33.21      6.95 o 
   5   7   0       11.84       14.06      7.74 o 
   7   7   0       23.43       30.10      6.24 o 
   9   7   0       64.21      100.77      9.86 o 
 -24   0   1        0.13        4.78      4.78 o 
 -22   0   1      202.88      192.40      9.75 o 
 -20   0   1      511.17      523.35     17.00 o 
 -18   0   1      881.78      923.18     25.05 o 
 -16   0   1      229.07      243.27      9.45 o 
 -14   0   1       17.92       19.28      4.78 o 
 -12   0   1        4.75        8.29      1.88 o 
 -10   0   1      378.51      342.04     10.03 o 
  -8   0   1     1701.49     1595.30     35.58 o 
  -6   0   1       17.23       15.41      1.48 o 
  -4   0   1      182.50      164.27      6.47 o 
   0   0   1       13.78       16.88      1.13 o 
   2   0   1     2389.59     2143.88     66.94 o 
   4   0   1    22325.62    15033.35    378.18 o 
   6   0   1     1551.32     1514.08     33.68 o 
   8   0   1      149.55      151.63      9.70 o 
  10   0   1      293.51      263.13      8.64 o 
  12   0   1       10.81       11.48      2.28 o 
  14   0   1     1300.83     1340.31     32.90 o 
  16   0   1      296.77      296.42     11.14 o 
  18   0   1        0.85        0.63      3.52 o 
  20   0   1        5.12        0.76      2.56 o 
  22   0   1       43.79       37.61     11.39 o 
 -27   1   1       50.51       52.60     10.41 o 
 -25   1   1       84.51       96.08      8.35 o 
 -23   1   1       29.29       31.39      8.16 o 
 -21   1   1      318.51      319.01     13.32 o 
 -19   1   1       56.64       54.48      4.29 o 
 -17   1   1       81.80       79.09      4.20 o 
 -15   1   1      114.26      121.75      4.36 o 
 -13   1   1      822.68      862.23     15.58 o 
 -11   1   1     3254.13     3411.36     52.59 o 
  -9   1   1       15.03       18.35      1.68 o 
  -7   1   1      148.46      157.32      4.02 o 
  -5   1   1     1804.90     1794.72     27.77 o 
  -3   1   1     8270.02     8310.14    140.80 o 
  -1   1   1     4808.01     4809.24     71.35 o 
   1   1   1      881.50      855.00     19.27 o 
   3   1   1     4928.04     4921.46     74.15 o 
   5   1   1     7957.88     8023.60    119.02 o 
   7   1   1      151.71      154.85      3.74 o 
   9   1   1      167.03      169.69      4.38 o 
  11   1   1     1133.59     1220.11     20.77 o 
  13   1   1       29.47       30.14      2.29 o 
  15   1   1      310.64      314.03      7.88 o 
  17   1   1      336.79      320.55      8.44 o 
  19   1   1      223.50      214.29     15.47 o 
  21   1   1       21.83       17.47      4.18 o 
  23   1   1       27.80       26.68      8.72 o 
  25   1   1       35.50       30.36      5.64 o 
 -26   2   1      211.88      215.61     12.92 o 
 -24   2   1      391.41      409.75     17.40 o 
 -22   2   1       23.86       21.90      4.96 o 
 -20   2   1      320.63      310.39     13.42 o 
 -18   2   1       85.07       83.10      6.86 o 
 -16   2   1      123.44      107.65     11.39 o 
 -14   2   1      842.06      888.67     19.11 o 
 -12   2   1      728.77      812.17     17.21 o 
 -10   2   1      691.93      696.30     12.29 o 
  -8   2   1     1745.29     1886.28     29.98 o 
  -6   2   1      597.34      676.68     11.91 o 
  -4   2   1      332.26      343.92     13.44 o 
  -2   2   1      282.53      308.65      6.59 o 
   0   2   1      838.50      847.10     14.09 o 
   2   2   1     3166.43     3220.89     48.91 o 
   4   2   1      575.99      594.16     12.77 o 
   6   2   1     1184.42     1260.30     20.77 o 
   8   2   1      271.72      297.28      5.88 o 
  10   2   1       76.53       93.38      3.10 o 
  12   2   1       20.81       24.23      3.68 o 
  14   2   1      561.37      541.37     17.58 o 
  16   2   1       24.38       21.59      8.86 o 
  18   2   1      390.96      386.94     16.88 o 
  20   2   1       26.69       19.07      6.33 o 
  22   2   1       11.51        3.43      6.75 o 
  24   2   1       36.31       28.61      8.30 o 
 -25   3   1        5.52        2.83      4.27 o 
 -23   3   1       13.42        4.18      3.92 o 
 -21   3   1       22.43       21.20      4.96 o 
 -19   3   1       36.53       41.46     17.44 o 
 -17   3   1      151.42      145.50     17.72 o 
 -15   3   1      323.56      337.89     21.52 o 
 -13   3   1     1237.28     1243.84     33.08 o 
 -11   3   1      938.69      890.28     19.78 o 
  -9   3   1      403.91      430.27      9.00 o 
  -7   3   1       51.45       64.86      4.38 o 
  -5   3   1     1126.59     1123.61     22.77 o 
  -3   3   1      120.10      141.27      3.44 o 
  -1   3   1       27.49       29.70      1.82 o 
   1   3   1     1486.26     1652.85     22.01 o 
   3   3   1     1438.29     1430.46     23.32 o 
   5   3   1      530.38      531.89      9.98 o 
   7   3   1       71.28       83.44      4.20 o 
   9   3   1      720.15      709.55     16.24 o 
  11   3   1      586.69      560.09     17.99 o 
  13   3   1      693.69      708.63     25.32 o 
  15   3   1      847.28      817.90     24.96 o 
  17   3   1      157.80      138.85      9.56 o 
  19   3   1       15.35       10.63      3.92 o 
  21   3   1      115.74      126.04      9.75 o 
  23   3   1      106.83      116.13     10.03 o 
 -22   4   1       31.71       33.25      6.36 o 
 -20   4   1       30.40       30.33      5.84 o 
 -18   4   1        2.18        3.16      6.05 o 
 -16   4   1       19.56       18.46      4.27 o 
 -14   4   1       44.39       50.35      5.96 o 
 -12   4   1      470.32      495.72     13.69 o 
 -10   4   1     1550.61     1541.51     31.76 o 
  -8   4   1      267.61      244.31      8.32 o 
  -6   4   1      719.45      721.96     16.82 o 
  -4   4   1      679.28      704.08     13.45 o 
  -2   4   1       17.47       14.06      1.57 o 
   0   4   1     1178.89     1208.75     17.28 o 
   2   4   1      110.64      103.42      3.60 o 
   4   4   1      164.12      180.67      6.65 o 
   6   4   1       11.65       10.35      2.26 o 
   8   4   1       70.70       74.88      4.62 o 
  10   4   1      284.33      267.07      8.96 o 
  12   4   1      248.86      271.57      9.31 o 
  14   4   1      629.15      608.86     29.68 o 
  16   4   1      260.93      262.36     12.93 o 
  18   4   1       59.99       52.79      8.30 o 
  20   4   1       61.11       75.21      8.35 o 
  22   4   1       22.85       23.67      6.13 o 
 -19   5   1       91.14      100.61      9.54 o 
 -17   5   1        2.43        3.55      3.84 o 
 -15   5   1      437.35      449.06     14.04 o 
 -13   5   1      184.12      180.28     10.94 o 
 -11   5   1       24.30       17.93      4.99 o 
  -9   5   1      291.53      295.42     10.63 o 
  -7   5   1      279.96      254.81      9.02 o 
  -5   5   1       50.60       50.98      5.98 o 
  -3   5   1      137.84      140.95      5.63 o 
  -1   5   1      117.92      115.23      8.35 o 
   1   5   1       16.75       16.55      3.92 o 
   3   5   1      289.25      272.76     10.21 o 
   5   5   1       80.33       84.88      5.24 o 
   7   5   1       57.75       67.51      5.57 o 
   9   5   1       32.78       36.53      3.94 o 
  11   5   1      103.27       97.86      6.04 o 
  13   5   1       79.18       79.18     11.83 o 
  15   5   1      281.74      289.03     14.12 o 
  17   5   1       54.68       58.79      7.75 o 
  19   5   1       38.81       36.24      6.56 o 
 -16   6   1       14.99       18.66      5.27 o 
 -14   6   1      462.73      477.17     17.20 o 
 -12   6   1      782.07      835.07     21.58 o 
 -10   6   1      203.50      220.11     10.58 o 
  -8   6   1        5.11        3.35      2.63 o 
  -6   6   1      109.24      108.86     12.10 o 
  -4   6   1      121.22      113.45      9.21 o 
  -2   6   1      100.86      105.61      9.25 o 
   0   6   1      260.62      232.82     12.82 o 
   2   6   1      118.23      123.67      9.72 o 
   4   6   1       21.12       28.80      5.68 o 
   6   6   1       80.25       71.49      7.10 o 
   8   6   1        2.09        4.22      2.60 o 
  10   6   1        7.24        7.27      2.98 o 
  12   6   1        4.43        0.71      3.02 o 
  14   6   1      133.29      159.76     11.24 o 
  -9   7   1       13.68       16.26      5.61 o 
  -7   7   1       71.15       80.00      9.37 o 
  -5   7   1        8.14       10.83      5.17 o 
  -3   7   1        6.30        3.75      4.39 o 
  -1   7   1       39.97       45.00      7.76 o 
   1   7   1       21.38       32.08     15.61 o 
   3   7   1       84.89       75.73      9.25 o 
   5   7   1      118.31      109.08     10.21 o 
   7   7   1       49.01       53.54      9.70 o 
   9   7   1        3.45        2.72      4.52 o 
 -24   0   2      103.09      100.98     10.69 o 
 -22   0   2        0.33       -0.93      2.95 o 
 -20   0   2       46.63       48.33      4.97 o 
 -18   0   2      398.78      417.45     13.92 o 
 -16   0   2      267.54      264.75      9.84 o 
 -14   0   2       72.02       86.71      6.05 o 
 -12   0   2        2.63       12.41      2.08 o 
 -10   0   2       53.66       64.80      3.68 o 
  -8   0   2       23.41       16.60      2.53 o 
  -6   0   2      121.78       96.48      5.06 o 
  -4   0   2     1497.56     1651.68     49.51 o 
  -2   0   2      144.45      131.08      5.34 o 
   0   0   2       59.52       66.77      2.48 o 
   2   0   2    15768.29     9373.64    195.55 o 
   4   0   2    47053.50    27462.91    717.97 o 
   6   0   2      172.26      177.40      6.04 o 
   8   0   2        4.34        5.29      1.97 o 
  10   0   2     2736.29     2815.04     62.30 o 
  12   0   2        2.86        1.71      1.48 o 
  14   0   2     3075.34     3230.34     72.44 o 
  16   0   2      281.97      283.48     11.03 o 
  18   0   2      399.79      403.79     14.41 o 
  20   0   2        0.12       -1.34      2.81 o 
  22   0   2       51.81       49.79      8.44 o 
 -27   1   2       35.13       33.75      8.44 o 
 -25   1   2       44.50       42.23      6.04 o 
 -23   1   2       34.50       34.96      5.57 o 
 -21   1   2       43.76       43.75      4.25 o 
 -19   1   2      169.63      164.68      6.79 o 
 -17   1   2      151.49      155.16      5.24 o 
 -15   1   2      283.91      275.86      7.39 o 
 -13   1   2        9.16        9.64      1.42 o 
 -11   1   2     1135.37     1167.84     19.62 o 
  -9   1   2     4651.97     4830.63     83.32 o 
  -7   1   2      683.85      603.19     14.50 o 
  -5   1   2     5924.38     5998.99    102.18 o 
  -3   1   2     7730.57     7722.46    114.28 o 
  -1   1   2     4158.08     4073.07     60.80 o 
   1   1   2    30544.83    18855.10    353.79 o 
   3   1   2    15942.28    13639.44    894.04 o 
   5   1   2     2133.00     2198.22     33.91 o 
   7   1   2      274.01      281.24      5.95 o 
   9   1   2      167.48      181.42      4.72 o 
  11   1   2     1142.49     1158.09     19.96 o 
  13   1   2      284.64      296.97      7.34 o 
  15   1   2      117.63      110.30      4.43 o 
  17   1   2      879.11      837.61     19.53 o 
  19   1   2        8.90        4.89      3.38 o 
  21   1   2        0.49        4.11      3.16 o 
  23   1   2        9.33        5.63      3.84 o 
  25   1   2       38.27       24.19      8.44 o 
 -26   2   2       71.61       64.36      9.56 o 
 -24   2   2      104.66      100.27      8.55 o 
 -22   2   2      123.98      122.47      8.94 o 
 -20   2   2      292.95      300.97     15.05 o 
 -18   2   2       53.22       58.36      6.47 o 
 -16   2   2      142.51      153.50      8.27 o 
 -14   2   2       24.19       33.52      5.65 o 
 -12   2   2     1674.59     1768.17     33.51 o 
 -10   2   2     2975.94     3122.92     48.17 o 
  -8   2   2       39.60       46.47      2.23 o 
  -6   2   2      184.78      194.69      5.29 o 
  -4   2   2      148.90      144.97      5.07 o 
  -2   2   2     1103.68     1130.72     20.68 o 
   0   2   2     2481.51     2550.88     39.18 o 
   2   2   2      866.21      911.13     15.01 o 
   4   2   2      388.20      427.97      9.88 o 
   6   2   2     1485.75     1652.06     26.83 o 
   8   2   2      336.66      335.47     10.31 o 
  10   2   2       54.38       70.37      3.62 o 
  12   2   2        4.12        2.22      1.53 o 
  14   2   2        0.29       -1.13      1.79 o 
  16   2   2      707.68      709.02     22.25 o 
  18   2   2      184.86      182.21     10.04 o 
  20   2   2       67.44       71.25      7.06 o 
  22   2   2       36.42       22.17      4.97 o 
  24   2   2       23.32       27.43      5.64 o 
 -25   3   2      119.78      127.00     15.75 o 
 -23   3   2       93.05       99.50      9.05 o 
 -21   3   2       48.00       40.10      8.02 o 
 -19   3   2       35.23       31.34      5.13 o 
 -17   3   2       45.19       36.92      6.47 o 
 -15   3   2       94.56       82.04      6.75 o 
 -13   3   2       52.58       56.21      5.36 o 
 -11   3   2      429.16      440.45      9.49 o 
  -9   3   2      238.61      224.23      5.79 o 
  -7   3   2      196.14      188.80      5.06 o 
  -5   3   2      554.79      609.73      9.99 o 
  -3   3   2      331.83      368.76      7.51 o 
  -1   3   2      283.69      302.88      6.60 o 
   1   3   2     3835.62     4110.50     56.57 o 
   3   3   2     1043.93     1168.14     19.45 o 
   5   3   2     1246.04     1344.65     26.73 o 
   7   3   2      375.84      374.18      9.97 o 
   9   3   2      324.87      287.61      8.59 o 
  11   3   2      106.65      107.87      7.26 o 
  13   3   2     1281.70     1208.50     42.05 o 
  15   3   2      251.82      261.64     24.05 o 
  17   3   2      147.60      186.64     10.64 o 
  19   3   2      174.82      148.95     10.14 o 
  21   3   2        0.03       -1.51      3.66 o 
  23   3   2       63.87       60.12     15.33 o 
 -22   4   2       60.56       78.34     14.49 o 
 -20   4   2       44.50       45.96      6.66 o 
 -18   4   2       28.09       16.06      4.92 o 
 -16   4   2       25.14       12.85      3.92 o 
 -14   4   2      111.34      122.72      6.33 o 
 -12   4   2      319.20      307.71      9.92 o 
 -10   4   2      896.71      878.47     20.28 o 
  -8   4   2     1543.69     1467.71     30.08 o 
  -6   4   2      233.27      242.85      7.98 o 
  -4   4   2       33.34       32.70      2.48 o 
  -2   4   2      162.27      152.61      4.16 o 
   0   4   2       51.30       53.20      2.37 o 
   2   4   2      495.37      522.69      9.95 o 
   4   4   2      754.73      751.57     17.27 o 
   6   4   2       11.04        9.44      2.10 o 
   8   4   2       55.00       54.93      4.03 o 
  10   4   2      133.38      128.42      6.08 o 
  12   4   2      274.64      281.61      9.48 o 
  14   4   2      182.56      201.46     11.25 o 
  16   4   2      157.01      158.72     10.34 o 
  18   4   2       59.16       50.88      6.93 o 
  20   4   2       49.99       50.19      7.35 o 
 -19   5   2       15.49       17.72      5.37 o 
 -17   5   2      211.94      236.10     13.78 o 
 -15   5   2      171.55      192.94      8.82 o 
 -13   5   2      377.83      395.56     12.60 o 
 -11   5   2      621.06      609.66     16.43 o 
  -9   5   2      812.00      857.58     20.56 o 
  -7   5   2      150.22      150.58     13.37 o 
  -5   5   2      494.23      513.19     13.75 o 
  -3   5   2      105.07      108.19      6.06 o 
  -1   5   2      148.35      147.63      7.17 o 
   1   5   2       81.81       83.15      5.50 o 
   3   5   2       33.30       29.08      3.07 o 
   5   5   2      122.43      144.28      6.60 o 
   7   5   2       24.72       20.56      3.18 o 
   9   5   2       75.31       75.43      5.15 o 
  11   5   2       97.69       96.37      5.83 o 
  13   5   2       56.27       46.22     13.92 o 
  15   5   2      276.68      299.94     14.62 o 
  17   5   2        2.79        1.44      4.08 o 
 -16   6   2       33.43       32.47      4.86 o 
 -14   6   2        6.16        3.98      2.87 o 
 -12   6   2      139.00      133.13      7.62 o 
 -10   6   2      132.90      147.52      7.67 o 
  -8   6   2      141.81      145.61      9.45 o 
  -6   6   2       44.61       46.69      9.00 o 
  -4   6   2        3.34        0.34      5.63 o 
  -2   6   2        8.79        6.43      4.07 o 
   0   6   2      171.51      132.09     10.03 o 
   2   6   2      713.19      705.98     40.79 o 
   4   6   2       78.01       87.67      7.14 o 
   6   6   2       26.81       19.25      3.88 o 
   8   6   2        3.73        3.06      2.61 o 
  10   6   2       13.07        8.49      4.07 o 
  12   6   2      124.56      135.54     10.23 o 
  14   6   2       53.11       57.34      7.84 o 
  -9   7   2       27.59       26.12      6.35 o 
  -7   7   2       43.54       38.87      7.22 o 
  -5   7   2        2.39        1.71      4.32 o 
  -3   7   2       90.19      118.16     18.14 o 
  -1   7   2       13.43       17.92      9.42 o 
   1   7   2       47.18       48.92      7.95 o 
   3   7   2       48.71       35.40      6.96 o 
   5   7   2       19.01       25.75      7.03 o 
   7   7   2       12.71        7.03      7.31 o 
 -26   0   3       90.50      111.11     12.10 o 
 -24   0   3        5.86       14.91      5.63 o 
 -22   0   3      225.68      223.26     10.34 o 
 -20   0   3      313.89      348.71     12.92 o 
 -18   0   3        5.38        2.89      2.16 o 
 -16   0   3       12.36       12.83      2.81 o 
 -14   0   3      561.96      547.57     15.60 o 
 -12   0   3       50.62       56.81      5.91 o 
 -10   0   3       96.60       82.98      5.63 o 
  -8   0   3        0.81        2.53      1.69 o 
  -6   0   3      972.92      969.57     30.94 o 
  -4   0   3    15276.72    14703.36    423.33 o 
  -2   0   3    10886.26    10530.83    219.60 o 
   0   0   3     5741.54     5828.37    122.52 o 
   2   0   3     5765.62     5576.44    117.45 o 
   4   0   3      738.12      819.76     19.46 o 
   6   0   3      356.50      355.66     10.12 o 
   8   0   3      683.82      743.32     18.87 o 
  10   0   3       70.24       66.18      7.17 o 
  12   0   3      270.61      347.93     11.60 o 
  14   0   3        0.02       -1.48      1.48 o 
  16   0   3       83.20       81.29      5.97 o 
  18   0   3      912.75      914.63     25.93 o 
  20   0   3        0.12       -0.56      3.66 o 
 -27   1   3        4.23        6.19      5.34 o 
 -25   1   3       65.27       63.41      6.95 o 
 -23   1   3     1213.86     1227.95     27.30 o 
 -21   1   3      729.80      753.04     33.76 o 
 -19   1   3      229.88      224.20      7.93 o 
 -17   1   3       53.97       60.07      3.33 o 
 -15   1   3       74.13       70.98      3.68 o 
 -13   1   3      269.25      262.98      6.38 o 
 -11   1   3     2244.50     2429.52     44.00 o 
  -9   1   3     1438.34     1423.28     32.01 o 
  -7   1   3     3583.98     3524.94     73.99 o 
  -5   1   3     5038.20     4791.66     82.17 o 
  -3   1   3     3022.43     3156.08     47.60 o 
  -1   1   3     4198.87     4153.68     62.24 o 
   1   1   3     4814.79     4693.38     57.66 o 
   3   1   3    23653.83    19592.51   2922.36 o 
   5   1   3     2944.41     2859.65     43.89 o 
   7   1   3      594.42      589.00     10.83 o 
   9   1   3       20.06       21.56      1.79 o 
  11   1   3      285.82      303.17      7.19 o 
  13   1   3      250.08      236.91      8.61 o 
  15   1   3      132.30      132.29      6.04 o 
  17   1   3      337.02      334.93     18.28 o 
  19   1   3      213.02      197.83     10.34 o 
  21   1   3       33.24       30.52      8.30 o 
  23   1   3       29.98       29.86      5.67 o 
 -26   2   3       98.33       94.19      8.72 o 
 -24   2   3       66.74       61.18      7.16 o 
 -22   2   3      269.10      284.44     17.16 o 
 -20   2   3      367.82      346.91     16.17 o 
 -18   2   3       52.04       54.50      4.63 o 
 -16   2   3       65.38       60.25      4.01 o 
 -14   2   3      169.02      156.30      5.79 o 
 -12   2   3      601.16      630.66     14.18 o 
 -10   2   3      916.39     1011.65     24.12 o 
  -8   2   3     1213.15     1286.41     24.37 o 
  -6   2   3     1044.69     1044.98     20.10 o 
  -4   2   3     1298.28     1369.25     21.94 o 
  -2   2   3       46.62       50.39      2.07 o 
   0   2   3        0.35        0.86      0.66 o 
   2   2   3      718.87      731.31     12.45 o 
   4   2   3     1250.39     1195.45     30.43 o 
   6   2   3     2702.31     2628.76     41.43 o 
   8   2   3      156.00      170.89      5.71 o 
  10   2   3      142.42      142.41      8.57 o 
  12   2   3       89.61       81.54      4.33 o 
  14   2   3      139.24      124.37      7.76 o 
  16   2   3      133.85      152.78      8.85 o 
  18   2   3      460.42      468.13     21.38 o 
  20   2   3       48.58       42.60      6.33 o 
  22   2   3        8.01        5.48      3.96 o 
  24   2   3        0.38       -3.67      3.76 o 
 -25   3   3       86.62       82.56      8.95 o 
 -23   3   3       60.89       56.53      9.14 o 
 -21   3   3       87.08       85.37      8.72 o 
 -19   3   3       79.28       56.93      6.44 o 
 -17   3   3       96.39       70.67      6.53 o 
 -15   3   3       48.34       55.06      5.56 o 
 -13   3   3      899.36      916.38     19.73 o 
 -11   3   3     1046.93     1079.93     19.30 o 
  -9   3   3      421.64      447.17      9.49 o 
  -7   3   3      296.62      300.45     10.09 o 
  -5   3   3       58.36       46.52      2.19 o 
  -3   3   3      123.19      132.98      6.44 o 
  -1   3   3      148.14      131.13      3.93 o 
   1   3   3     1548.81     1616.09     23.78 o 
   3   3   3      280.73      328.97      8.82 o 
   5   3   3      323.38      318.61      8.75 o 
   7   3   3       56.53       56.77      3.52 o 
   9   3   3      125.05      135.16      6.34 o 
  11   3   3      581.76      574.13     18.59 o 
  13   3   3      254.09      251.08     11.62 o 
  15   3   3      387.39      366.86     26.86 o 
  17   3   3      334.14      372.71     15.60 o 
  19   3   3       77.75       83.20      8.44 o 
  21   3   3        3.31        5.78      3.96 o 
 -22   4   3        7.70        0.84      5.06 o 
 -20   4   3       10.98       16.61      4.45 o 
 -18   4   3       47.41       48.90      6.46 o 
 -16   4   3       65.02       60.78     12.80 o 
 -14   4   3       45.28       45.88      4.27 o 
 -12   4   3      202.99      206.27     12.68 o 
 -10   4   3      471.96      435.10     12.26 o 
  -8   4   3       68.98       73.26      3.59 o 
  -6   4   3      819.17      737.52     17.17 o 
  -4   4   3      120.44      120.44      4.36 o 
  -2   4   3       66.70       76.21      3.32 o 
   0   4   3       14.14       14.09      3.33 o 
   2   4   3       34.36       38.10      3.00 o 
   4   4   3      812.32      816.97     18.46 o 
   6   4   3      350.77      381.78     16.16 o 
   8   4   3      200.21      191.70      7.23 o 
  10   4   3      552.99      555.90     14.49 o 
  12   4   3      487.80      470.41     23.35 o 
  14   4   3       28.65       21.89      4.78 o 
  16   4   3      196.96      178.18     11.04 o 
  18   4   3      128.73      134.74     11.95 o 
  20   4   3       75.36       91.94     16.17 o 
 -19   5   3      125.44      158.83     14.91 o 
 -17   5   3       49.25       54.04      7.01 o 
 -15   5   3       29.83       31.34      4.41 o 
 -13   5   3      558.28      581.85     16.14 o 
 -11   5   3      609.13      637.01     16.88 o 
  -9   5   3     1174.21     1148.09     25.73 o 
  -7   5   3      141.91      132.90     14.62 o 
  -5   5   3      269.80      252.99     11.29 o 
  -3   5   3      241.15      251.32      7.59 o 
  -1   5   3      314.10      324.84     11.41 o 
   1   5   3      103.82      100.61      5.92 o 
   3   5   3       50.30       41.38      3.50 o 
   5   5   3      236.59      235.87      7.76 o 
   7   5   3       12.03       10.82      2.64 o 
   9   5   3       22.64       20.41      4.32 o 
  11   5   3       48.75       47.82      6.26 o 
  13   5   3       56.14       51.98      6.75 o 
  15   5   3       28.03       21.14      5.05 o 
  17   5   3       72.17       86.21      9.05 o 
 -16   6   3       26.64       18.27      4.14 o 
 -14   6   3      194.47      196.06     10.94 o 
 -12   6   3       56.78       57.72      5.46 o 
 -10   6   3      143.55      147.53      9.64 o 
  -8   6   3      281.65      289.08     13.23 o 
  -6   6   3       52.65       48.38      9.00 o 
  -4   6   3       84.02       93.28      8.84 o 
  -2   6   3       88.32       93.07      8.74 o 
   0   6   3      155.36      183.06     11.71 o 
   2   6   3      155.93      142.73      7.79 o 
   4   6   3      237.40      210.58     14.96 o 
   6   6   3       10.75        9.24      3.30 o 
   8   6   3        8.02        5.96      4.32 o 
  10   6   3       44.20       42.90     10.13 o 
  12   6   3        1.63        4.92      3.78 o 
  14   6   3       40.34       61.60     11.25 o 
  -9   7   3       68.15       85.79     12.66 o 
  -7   7   3        5.71        7.99      5.20 o 
  -5   7   3       10.36       11.90      5.45 o 
  -3   7   3       74.62       88.66      9.83 o 
  -1   7   3       88.47       98.53     16.31 o 
   1   7   3       22.30       18.99      5.88 o 
   3   7   3        2.60        4.24      4.47 o 
   5   7   3      111.86      109.14     15.75 o 
 -28   0   4        0.71       -4.78      4.78 o 
 -26   0   4      158.20      173.83     14.63 o 
 -24   0   4      173.66      170.46     12.94 o 
 -22   0   4      560.41      600.06     19.29 o 
 -20   0   4      214.68      216.10      9.74 o 
 -18   0   4      102.40       98.30     15.89 o 
 -16   0   4      161.58      158.99      9.56 o 
 -14   0   4       35.48       31.94      3.38 o 
 -12   0   4       73.72       61.60      5.34 o 
 -10   0   4       86.74       68.63      5.34 o 
  -8   0   4      334.66      290.00     12.10 o 
  -6   0   4      264.13      259.34     10.69 o 
  -4   0   4     3292.64     3323.61     98.45 o 
  -2   0   4      704.24      673.00     18.71 o 
   0   0   4     1539.90     1545.65     27.85 o 
   2   0   4     1085.79     1167.44     21.62 o 
   4   0   4     1591.34     1780.27     39.83 o 
   6   0   4      345.41      371.68     13.78 o 
   8   0   4      135.18      187.05      7.24 o 
  10   0   4      160.53      167.96      7.13 o 
  12   0   4        2.64        1.53      1.76 o 
  14   0   4      196.09      198.13      8.72 o 
  16   0   4       77.25       78.69      5.96 o 
  18   0   4      208.66      223.53     10.52 o 
  20   0   4      103.77       75.66      9.84 o 
 -27   1   4       39.89       51.19      9.84 o 
 -25   1   4       22.21       30.38      5.57 o 
 -23   1   4       20.10       24.00      6.25 o 
 -21   1   4      401.33      429.00     12.46 o 
 -19   1   4      231.10      248.30      8.51 o 
 -17   1   4      135.55      135.65      6.17 o 
 -15   1   4      162.98      171.60      5.22 o 
 -13   1   4      235.78      256.40     11.25 o 
 -11   1   4     1418.46     1516.00     34.60 o 
  -9   1   4      734.75      729.08     25.03 o 
  -7   1   4     1891.35     1819.94     39.78 o 
  -5   1   4       52.49       55.68      2.10 o 
  -3   1   4     2857.25     2832.56     50.19 o 
  -1   1   4     1678.30     1648.30     29.94 o 
   1   1   4     2089.68     2004.92     28.04 o 
   3   1   4     1183.92     1251.54     23.92 o 
   5   1   4     8326.10     8492.02    128.45 o 
   7   1   4     6959.56     7150.40    107.21 o 
   9   1   4      938.92      968.60     17.11 o 
  11   1   4      369.56      361.21      8.36 o 
  13   1   4      145.09      150.79      6.24 o 
  15   1   4      334.42      353.54     10.75 o 
  17   1   4      100.50       96.31      5.71 o 
  19   1   4      465.26      478.70     20.67 o 
  21   1   4      260.30      278.72     19.69 o 
  23   1   4       59.77       80.73     11.81 o 
 -26   2   4       60.50       60.91      7.56 o 
 -24   2   4      151.60      177.40     11.03 o 
 -22   2   4      138.06      137.41      9.34 o 
 -20   2   4      114.37       97.05     11.11 o 
 -18   2   4       96.64      105.66      5.52 o 
 -16   2   4       30.03       28.55      2.96 o 
 -14   2   4      336.32      343.81      9.54 o 
 -12   2   4       87.60       93.68      5.00 o 
 -10   2   4      306.07      291.40      7.72 o 
  -8   2   4     9182.38    10111.50    172.71 o 
  -6   2   4      922.93     1015.55     17.00 o 
  -4   2   4      719.69      700.12     12.59 o 
  -2   2   4      112.89      120.87      3.47 o 
   0   2   4     3901.54     4179.66     63.55 o 
   2   2   4      352.85      354.56      6.38 o 
   4   2   4     4507.32     4844.81     65.64 o 
   6   2   4     1595.53     1787.03     28.65 o 
   8   2   4     2017.62     1992.70     38.19 o 
  10   2   4      241.70      253.06      7.98 o 
  12   2   4      580.38      544.18     13.81 o 
  14   2   4      589.72      615.17     19.98 o 
  16   2   4        8.67       10.13      3.58 o 
  18   2   4      293.99      261.31     17.44 o 
  20   2   4      445.56      430.36     17.69 o 
  22   2   4       11.36        9.93      4.47 o 
 -25   3   4       25.32       31.37      6.26 o 
 -23   3   4       21.53       13.68      6.47 o 
 -21   3   4       51.42       45.80      9.84 o 
 -19   3   4       10.07        9.00      3.38 o 
 -17   3   4       37.91       33.57      4.92 o 
 -15   3   4       25.24       22.31      4.50 o 
 -13   3   4      134.82      130.53      7.09 o 
 -11   3   4      394.39      395.04      9.02 o 
  -9   3   4       36.18       35.88      2.76 o 
  -7   3   4        5.57        5.62      1.10 o 
  -5   3   4       62.61       66.00      2.89 o 
  -3   3   4       43.78       51.26      2.47 o 
  -1   3   4      577.14      573.34     11.05 o 
   1   3   4      152.57      142.94      3.75 o 
   3   3   4       85.12       69.48      3.76 o 
   5   3   4     1505.03     1514.55     29.90 o 
   7   3   4       33.65       38.00      3.97 o 
   9   3   4      409.53      420.49     14.91 o 
  11   3   4      473.62      434.93     15.81 o 
  13   3   4      207.65      162.37     11.25 o 
  15   3   4      135.94      136.57      9.23 o 
  17   3   4      463.07      476.22     18.59 o 
  19   3   4      103.85      102.98      9.03 o 
  21   3   4       25.33       23.64      5.86 o 
 -22   4   4      119.83      124.47     10.12 o 
 -20   4   4       66.23       70.72     18.56 o 
 -18   4   4       54.90       40.95      5.97 o 
 -16   4   4       34.45       28.73      7.74 o 
 -14   4   4      115.28      101.50      9.42 o 
 -12   4   4      349.02      352.68     10.92 o 
 -10   4   4       58.82       60.50      4.47 o 
  -8   4   4     3019.30     2971.87     47.65 o 
  -6   4   4      344.50      341.30     12.05 o 
  -4   4   4      134.10      134.09      7.11 o 
  -2   4   4       12.72        8.74      1.97 o 
   0   4   4       82.36       86.30      4.07 o 
   2   4   4       39.02       45.82      3.33 o 
   4   4   4      173.62      195.09      7.31 o 
   6   4   4      407.77      378.20     18.67 o 
   8   4   4      122.27      114.40      7.75 o 
  10   4   4      199.32      200.11     10.34 o 
  12   4   4      209.07      201.96     19.13 o 
  14   4   4       43.64       31.93      7.74 o 
  16   4   4      104.45       96.49      8.74 o 
  18   4   4        9.11        4.51      4.04 o 
  20   4   4       24.47       29.26      6.28 o 
 -19   5   4      368.56      409.89     17.99 o 
 -17   5   4        9.95        3.45      3.56 o 
 -15   5   4        2.20        0.34      2.38 o 
 -13   5   4       44.30       41.97      4.57 o 
 -11   5   4      499.84      527.34     14.92 o 
  -9   5   4     1868.70     1877.91     38.50 o 
  -7   5   4     2164.05     2100.93     41.89 o 
  -5   5   4      234.28      254.09     11.52 o 
  -3   5   4       36.63       37.03      4.15 o 
  -1   5   4       15.80       15.40      3.02 o 
   1   5   4       51.28       44.23      5.16 o 
   3   5   4      859.43      776.83     16.71 o 
   5   5   4       89.71       76.72      4.70 o 
   7   5   4        5.26        7.03      3.38 o 
   9   5   4       44.31       36.31      5.77 o 
  11   5   4        9.37        2.86      3.94 o 
  13   5   4        2.80        1.64      3.44 o 
  15   5   4       32.09       36.81      6.61 o 
  17   5   4       41.31       45.30      7.46 o 
 -16   6   4       11.86       14.96      3.79 o 
 -14   6   4       94.49      108.69      8.78 o 
 -12   6   4      103.35      105.15      8.52 o 
 -10   6   4       23.25       32.76      6.05 o 
  -8   6   4      101.85      102.97     12.10 o 
  -6   6   4        0.95        6.47      5.06 o 
  -4   6   4       19.44       13.51      5.63 o 
  -2   6   4      120.95      140.29     10.34 o 
   0   6   4      148.73      157.48     15.33 o 
   2   6   4       19.45       13.58      3.51 o 
   4   6   4      256.06      216.87     32.63 o 
   6   6   4       47.53       42.42     17.86 o 
   8   6   4        7.29        8.55      3.35 o 
  10   6   4        9.14        5.05      4.07 o 
  12   6   4        5.86       17.40      5.45 o 
  -9   7   4       89.71      106.32     13.22 o 
  -7   7   4      220.54      247.55     21.24 o 
  -5   7   4       19.17       20.41      6.24 o 
  -3   7   4       64.04       76.93     16.60 o 
  -1   7   4      100.34      113.04     10.64 o 
   1   7   4        2.95       -3.66      6.19 o 
   3   7   4        3.72        9.84      7.59 o 
   5   7   4       79.04       76.79     14.06 o 
 -28   0   5       32.74       32.07      8.44 o 
 -26   0   5      179.74      176.08     14.63 o 
 -24   0   5       40.28       23.06      6.47 o 
 -22   0   5        0.75        0.14      2.39 o 
 -20   0   5     2474.46     2431.89     57.44 o 
 -18   0   5       85.33       90.09      6.06 o 
 -16   0   5     1152.88     1171.65     30.38 o 
 -14   0   5      173.58      170.74     10.13 o 
 -12   0   5      266.69      273.69     12.94 o 
  -8   0   5       60.27       74.82      5.34 o 
  -6   0   5      842.01      904.32     30.10 o 
  -4   0   5      197.79      200.55      9.00 o 
  -2   0   5      488.51      536.38     13.71 o 
   0   0   5      723.83      693.70     16.08 o 
   2   0   5       51.14       56.52      2.28 o 
   4   0   5     1844.24     1935.75     46.41 o 
   6   0   5     2750.07     2811.55     62.28 o 
   8   0   5      122.33      112.86     12.10 o 
  10   0   5      291.55      329.05     11.20 o 
  12   0   5       36.83       45.50      4.36 o 
  14   0   5       10.12        9.00      2.59 o 
  16   0   5       32.48       28.46      6.75 o 
  18   0   5       11.34        8.72      5.34 o 
  20   0   5       17.18       12.66      5.63 o 
 -27   1   5        3.53        2.53      5.06 o 
 -25   1   5       43.43       44.44      4.91 o 
 -23   1   5      139.73      130.90      7.85 o 
 -21   1   5     1006.11     1014.54     23.08 o 
 -19   1   5     1332.08     1279.12     27.02 o 
 -17   1   5      546.10      562.51     11.99 o 
 -15   1   5      401.16      405.21     12.82 o 
 -13   1   5        2.63        7.64      1.96 o 
 -11   1   5      923.87      940.46     23.06 o 
  -9   1   5     2477.29     2519.73     81.99 o 
  -7   1   5     3144.83     3410.95     72.30 o 
  -5   1   5      235.48      178.58      4.29 o 
  -3   1   5      695.26      697.18     12.15 o 
  -1   1   5      152.10      182.08      4.36 o 
   1   1   5       32.23       36.20      3.31 o 
   3   1   5     1114.73     1167.50     23.10 o 
   5   1   5      346.46      351.40      7.52 o 
   7   1   5     4901.28     5073.70     77.40 o 
   9   1   5      131.55      135.83      4.42 o 
  11   1   5       41.00       49.44      2.97 o 
  13   1   5      519.37      505.34     13.45 o 
  15   1   5       70.02       61.86      5.90 o 
  17   1   5      217.25      219.83      8.74 o 
  19   1   5       18.95       14.90      4.50 o 
  21   1   5       35.85       44.72      9.56 o 
  23   1   5       71.46       84.38     12.38 o 
 -26   2   5      106.73       91.86     19.55 o 
 -24   2   5       35.29       37.68     12.52 o 
 -22   2   5      412.74      386.35     15.77 o 
 -20   2   5      220.91      209.86      8.10 o 
 -18   2   5       61.25       65.86      4.51 o 
 -16   2   5      252.26      252.31      8.30 o 
 -14   2   5      161.96      173.55      7.41 o 
 -12   2   5       54.86       54.65      4.04 o 
 -10   2   5      248.21      274.48      7.51 o 
  -8   2   5      797.78      873.58     17.80 o 
  -6   2   5      641.72      637.99     11.62 o 
  -4   2   5     5278.87     5618.31     84.70 o 
  -2   2   5      246.33      255.54      5.82 o 
   0   2   5       33.89       30.01      1.86 o 
   2   2   5      637.53      663.57     10.70 o 
   4   2   5     2814.21     2994.98     41.51 o 
   6   2   5     1100.48     1070.97     24.83 o 
   8   2   5      108.57      103.16      4.88 o 
  10   2   5      613.93      614.55     17.96 o 
  12   2   5      170.09      184.41      8.49 o 
  14   2   5      522.67      516.15     25.03 o 
  16   2   5      219.44      233.45     11.62 o 
  18   2   5      150.87      156.11     14.35 o 
  20   2   5       64.11       50.68     10.13 o 
  22   2   5       57.00       82.02      8.81 o 
 -25   3   5        9.45        9.96      6.19 o 
 -23   3   5        4.19        1.72      4.22 o 
 -21   3   5       65.05       46.17      6.36 o 
 -19   3   5       73.78       70.64      6.95 o 
 -17   3   5      300.00      295.56     12.89 o 
 -15   3   5       49.14       53.74      5.10 o 
 -13   3   5       42.17       40.40      3.40 o 
 -11   3   5      170.69      158.98      8.37 o 
  -9   3   5      156.49      170.04      5.86 o 
  -7   3   5       60.19       55.31      2.76 o 
  -5   3   5      159.89      166.74      4.74 o 
  -3   3   5      639.32      598.56     11.55 o 
  -1   3   5      472.91      493.54      9.96 o 
   1   3   5      132.87      121.70      4.61 o 
   3   3   5        6.29        5.76      1.52 o 
   5   3   5      427.23      430.79     10.96 o 
   7   3   5      457.85      482.63     16.31 o 
   9   3   5       63.97       80.49     13.36 o 
  11   3   5      545.76      562.28     19.29 o 
  13   3   5       89.01       95.64      7.84 o 
  15   3   5       69.90       79.22      7.66 o 
  17   3   5       52.85       49.79      8.02 o 
  19   3   5       55.26       56.36      7.55 o 
  21   3   5       66.71       80.61     14.06 o 
 -22   4   5       56.40       59.71      7.69 o 
 -20   4   5      112.26       96.96      8.74 o 
 -18   4   5       43.60       43.97      6.06 o 
 -16   4   5        1.86       -0.07      2.76 o 
 -14   4   5       60.99       72.71      6.07 o 
 -12   4   5       94.53       85.68      5.33 o 
 -10   4   5      159.29      173.06      6.45 o 
  -8   4   5     2516.55     2437.07     45.61 o 
  -6   4   5       64.60       68.18      5.13 o 
  -4   4   5      231.59      235.49      7.47 o 
  -2   4   5       14.67       11.73      2.27 o 
   0   4   5      174.52      167.16      9.92 o 
   2   4   5       74.87       61.65      3.74 o 
   4   4   5      162.07      164.57      7.20 o 
   6   4   5      106.49       89.86      6.96 o 
   8   4   5      249.51      260.70     11.93 o 
  10   4   5       72.47       69.34      6.93 o 
  12   4   5       38.03       45.09      6.16 o 
  14   4   5        7.38        6.64      7.17 o 
  16   4   5       22.61       24.20      5.73 o 
  18   4   5       31.35       31.93      6.53 o 
 -19   5   5       82.39       82.58      9.00 o 
 -17   5   5        7.17        9.79      4.45 o 
 -15   5   5       69.05       89.53      6.30 o 
 -13   5   5       25.71       30.58      4.19 o 
 -11   5   5        1.74       -0.86      2.16 o 
  -9   5   5      187.97      175.64      7.72 o 
  -7   5   5      547.58      570.50     19.39 o 
  -5   5   5     1249.51     1219.09     32.44 o 
  -3   5   5     1008.78     1023.70     23.75 o 
  -1   5   5       71.52       65.42      5.00 o 
   1   5   5      212.78      204.06      8.44 o 
   3   5   5      112.62       88.77      5.87 o 
   5   5   5      197.64      182.82      8.33 o 
   7   5   5      256.48      236.31     10.05 o 
   9   5   5      310.78      299.30     13.92 o 
  11   5   5        8.68        8.82      3.99 o 
  13   5   5       28.76       28.66      5.84 o 
  15   5   5       27.27       25.58      6.13 o 
 -16   6   5       36.20       45.99      5.49 o 
 -14   6   5       37.40       41.83      6.41 o 
 -12   6   5       37.01       32.93      5.53 o 
 -10   6   5      117.85      120.19     18.85 o 
  -8   6   5      101.57      112.34      9.14 o 
  -6   6   5      282.56      298.44     20.25 o 
  -4   6   5       54.90       65.09      9.99 o 
  -2   6   5      223.21      232.93     35.30 o 
   0   6   5       75.80       66.53      7.07 o 
   2   6   5       87.23       76.73     14.35 o 
   4   6   5       72.39       66.88     18.71 o 
   6   6   5       13.25        6.95      3.90 o 
   8   6   5       20.79       15.68      3.95 o 
  10   6   5       48.60       52.38      6.23 o 
  -7   7   5       87.92      100.96     23.35 o 
  -5   7   5       94.61      103.53     10.43 o 
  -3   7   5       31.02       49.22     11.25 o 
  -1   7   5       66.05       51.47     11.53 o 
   1   7   5       12.24       17.72      8.72 o 
 -28   0   6        2.22       -0.28      5.06 o 
 -26   0   6       45.60       54.01      9.00 o 
 -24   0   6        5.83       15.47      5.34 o 
 -22   0   6        6.76        5.59      2.96 o 
 -20   0   6     1217.27     1238.71     32.71 o 
 -18   0   6      218.07      206.14     16.45 o 
 -16   0   6       50.00       55.69      6.47 o 
 -14   0   6       21.25       21.10      4.22 o 
 -12   0   6      165.14      142.61      9.00 o 
 -10   0   6       58.75       66.38      5.91 o 
  -8   0   6       23.75       28.69      3.66 o 
  -6   0   6       99.21       96.76      6.19 o 
  -4   0   6      182.64      199.99      9.56 o 
  -2   0   6        0.12        4.26      1.35 o 
   0   0   6      121.96      117.86      7.59 o 
   2   0   6      214.10      225.89      5.65 o 
   4   0   6      185.09      188.98      7.24 o 
   6   0   6      156.53      239.72     12.38 o 
   8   0   6       59.53       62.74      6.61 o 
  10   0   6       83.70       84.24      5.63 o 
  12   0   6      182.20      275.38     10.81 o 
  14   0   6       14.02       10.51      3.52 o 
  16   0   6        6.88        4.22      4.50 o 
  18   0   6        0.12       -0.84      4.22 o 
  20   0   6       12.35        9.00      5.91 o 
 -27   1   6       56.24       53.44      9.84 o 
 -25   1   6      193.09      199.59      8.91 o 
 -23   1   6      167.01      151.46      7.56 o 
 -21   1   6      170.18      142.75      7.01 o 
 -19   1   6       52.48       46.40      4.13 o 
 -17   1   6     1085.75     1063.36     37.27 o 
 -15   1   6       32.22       34.90      3.78 o 
 -13   1   6      385.93      438.54     19.41 o 
 -11   1   6       76.84       57.39      3.96 o 
  -9   1   6       81.77       70.99      9.56 o 
  -7   1   6     3116.41     3441.77     73.39 o 
  -5   1   6     4855.96     4889.64     85.74 o 
  -3   1   6       26.35       26.06      1.71 o 
  -1   1   6      164.88      181.94      4.51 o 
   1   1   6      899.58      971.84     14.99 o 
   3   1   6      380.57      393.34      8.09 o 
   5   1   6     1792.31     1800.77     29.40 o 
   7   1   6      502.94      503.33     10.42 o 
   9   1   6      548.58      565.11     11.68 o 
  11   1   6      361.58      405.97     11.55 o 
  13   1   6      108.47       97.63      5.51 o 
  15   1   6      316.23      305.13     10.43 o 
  17   1   6       67.77       62.18      5.16 o 
  19   1   6       38.53       32.50      5.77 o 
  21   1   6      397.39      393.23     24.75 o 
 -26   2   6      103.97      119.17     10.27 o 
 -24   2   6       47.78       49.64      6.66 o 
 -22   2   6       12.17        6.63      2.95 o 
 -20   2   6       19.18       33.35      5.07 o 
 -18   2   6       47.79       36.31      3.68 o 
 -16   2   6      136.66      130.66      6.93 o 
 -14   2   6       34.68       34.79      4.78 o 
 -12   2   6       11.09        5.83      2.53 o 
 -10   2   6      813.18      880.29     22.27 o 
  -8   2   6       90.35       87.02      5.54 o 
  -6   2   6     2592.67     2510.67     39.49 o 
  -4   2   6      179.43      187.23      8.86 o 
  -2   2   6     1359.81     1390.93     23.09 o 
   0   2   6      101.61      104.74      2.96 o 
   2   2   6      213.30      206.08      4.42 o 
   4   2   6     2051.30     2074.25     30.09 o 
   6   2   6      437.53      471.02     12.18 o 
   8   2   6     2081.85     2208.98     42.79 o 
  10   2   6     1845.29     1876.92     37.58 o 
  12   2   6      264.48      277.68      9.40 o 
  14   2   6       86.12       83.43     16.74 o 
  16   2   6      114.45      115.05      8.84 o 
  18   2   6      161.58      178.44     20.11 o 
  20   2   6      207.77      229.41     16.45 o 
 -25   3   6       84.53      101.27      9.54 o 
 -23   3   6       37.42       41.52     19.27 o 
 -21   3   6       38.59       48.28      7.59 o 
 -19   3   6      411.02      369.27     15.19 o 
 -17   3   6      232.32      211.98      8.02 o 
 -15   3   6       51.06       60.53      4.26 o 
 -13   3   6      230.09      200.26      8.37 o 
 -11   3   6      227.70      221.31      9.63 o 
  -9   3   6      244.42      290.29      8.38 o 
  -7   3   6      212.33      220.73      5.78 o 
  -5   3   6     1291.60     1289.22     22.08 o 
  -3   3   6      293.01      278.66      6.81 o 
  -1   3   6      290.32      301.59      9.13 o 
   1   3   6       69.73       87.03      3.82 o 
   3   3   6       87.67      181.72      8.74 o 
   5   3   6      113.01      115.63      7.26 o 
   7   3   6      641.26      601.80     19.39 o 
   9   3   6      563.31      583.99     19.48 o 
  11   3   6      215.58      184.48     10.14 o 
  13   3   6       30.38       22.99      4.77 o 
  15   3   6      115.51      116.46      9.14 o 
  17   3   6       42.51       50.59      8.44 o 
  19   3   6       13.44       15.19      5.45 o 
 -22   4   6       15.87       15.57      7.74 o 
 -20   4   6      172.79      162.90     10.61 o 
 -18   4   6       65.11       65.49      7.13 o 
 -16   4   6       98.47       92.11      7.75 o 
 -14   4   6       35.46       37.61      6.94 o 
 -12   4   6        3.00       -0.31      1.66 o 
 -10   4   6      881.91      865.78     19.22 o 
  -8   4   6      746.77      730.39     16.79 o 
  -6   4   6     1114.43     1067.09     27.99 o 
  -4   4   6      116.74      112.15      9.99 o 
  -2   4   6      260.95      236.82      8.12 o 
   0   4   6      162.02      156.01      8.73 o 
   2   4   6       41.42       38.86      3.92 o 
   4   4   6       51.06       48.74      4.43 o 
   6   4   6       85.54       77.80      5.61 o 
   8   4   6       48.84       55.29      6.16 o 
  10   4   6       88.03       77.10      7.36 o 
  12   4   6       55.17       65.46      7.24 o 
  14   4   6        9.24        3.42      3.76 o 
  16   4   6      152.48      150.86     11.13 o 
 -19   5   6        7.40       14.19      8.72 o 
 -17   5   6       55.56       67.46      9.14 o 
 -15   5   6        1.60        5.58      2.62 o 
 -13   5   6       53.17       51.64      4.97 o 
 -11   5   6      274.15      247.80     15.47 o 
  -9   5   6       32.92       39.89      5.36 o 
  -7   5   6      693.18      711.66     37.97 o 
  -5   5   6      691.43      708.63     21.75 o 
  -3   5   6      248.73      273.20      9.96 o 
  -1   5   6       40.22       30.15      5.00 o 
   1   5   6      123.39      115.18      8.37 o 
   3   5   6       42.88       41.65      5.36 o 
   5   5   6      225.07      204.55      9.04 o 
   7   5   6      372.74      328.06     12.35 o 
   9   5   6       72.33       64.25      6.14 o 
  11   5   6       16.07       12.07      4.47 o 
  13   5   6       13.76       15.66      7.03 o 
 -14   6   6       27.78       33.07      6.01 o 
 -12   6   6       13.42       12.35      4.92 o 
 -10   6   6      103.18      105.33      8.85 o 
  -8   6   6       75.55       74.53      9.84 o 
  -4   6   6      402.75      411.79     25.03 o 
  -2   6   6      344.92      377.02     29.53 o 
   0   6   6       55.26       52.14      6.75 o 
   2   6   6        7.62        7.99      5.91 o 
   4   6   6       56.49       40.34      6.61 o 
   6   6   6       56.03       57.93      9.00 o 
   8   6   6       22.41       26.28      4.71 o 
  10   6   6       61.33       64.43      6.87 o 
  -3   7   6       93.81       97.60     14.06 o 
 -26   0   7        0.67        0.56      4.22 o 
 -24   0   7        1.92       -1.97      3.66 o 
 -22   0   7      191.11      203.35     10.24 o 
 -20   0   7      260.59      282.83     11.82 o 
 -18   0   7     1196.87     1203.04     43.88 o 
 -16   0   7     4534.99     4150.57    127.70 o 
 -14   0   7        0.43        4.50      2.81 o 
 -12   0   7      177.47      188.74     10.69 o 
  -8   0   7       37.54       27.28      3.94 o 
  -6   0   7     1773.67     1837.89     58.23 o 
  -4   0   7      838.81      856.66     21.55 o 
  -2   0   7       16.31       10.00      1.88 o 
   0   0   7        6.36        8.98      2.08 o 
   2   0   7     1517.53     1621.42     30.23 o 
   4   0   7       85.64       90.37      5.13 o 
   6   0   7      330.43      328.17     11.17 o 
   8   0   7       62.25       72.59      9.42 o 
  10   0   7     1573.07     1654.65     40.30 o 
  12   0   7      869.44      875.68     24.38 o 
  16   0   7       21.34       27.00      7.03 o 
  18   0   7       46.59       51.76      9.28 o 
  20   0   7       44.08       72.29     10.97 o 
 -27   1   7       76.95       71.94      7.46 o 
 -25   1   7       71.74       69.42      5.79 o 
 -23   1   7       69.72       78.89      7.13 o 
 -21   1   7       90.71       85.93      5.62 o 
 -19   1   7      738.32      745.09     21.80 o 
 -17   1   7      505.45      494.04     15.70 o 
 -15   1   7      166.18      141.64     13.36 o 
 -13   1   7      463.48      459.38     13.92 o 
 -11   1   7        5.10        4.81      2.25 o 
  -9   1   7      206.71      188.82     11.25 o 
  -7   1   7     1298.43     1307.85     30.53 o 
  -5   1   7      287.37      292.64      6.52 o 
  -3   1   7     3078.11     3375.53     52.04 o 
  -1   1   7       43.08       42.25      2.07 o 
   1   1   7      336.48      369.63      7.51 o 
   3   1   7      289.79      301.25      6.25 o 
   5   1   7      128.43      148.17      4.20 o 
   7   1   7      236.87      246.64      7.51 o 
   9   1   7       68.38       74.21      6.18 o 
  11   1   7      124.92      126.71      9.05 o 
  13   1   7       11.80        5.34      2.41 o 
  15   1   7       16.52       12.47      3.08 o 
  17   1   7       32.23       39.39      6.19 o 
  19   1   7       32.21       34.32      9.00 o 
  21   1   7        9.09       17.72      7.59 o 
 -26   2   7        9.93        6.38      4.36 o 
 -24   2   7       13.24       11.55      4.16 o 
 -22   2   7       34.46       39.53      4.41 o 
 -20   2   7      352.62      355.14     12.29 o 
 -18   2   7      143.27      134.79      7.61 o 
 -16   2   7      224.79      192.97      8.72 o 
 -14   2   7        8.21        7.88      2.39 o 
 -12   2   7       36.67       48.74     11.53 o 
 -10   2   7      267.80      290.03     10.03 o 
  -8   2   7     1001.58      960.74     19.70 o 
  -6   2   7      542.66      570.71     11.14 o 
  -4   2   7       72.28       86.41      3.76 o 
  -2   2   7      127.55      117.22      3.89 o 
   0   2   7      190.64      227.48      5.81 o 
   2   2   7      146.87      133.91      4.20 o 
   4   2   7      683.48      647.53     13.34 o 
   6   2   7      573.09      563.41     14.52 o 
   8   2   7     1664.84     1670.75     34.01 o 
  10   2   7     1283.64     1305.93     28.14 o 
  12   2   7       94.30       90.67      5.71 o 
  14   2   7      182.70      192.36     10.72 o 
  16   2   7       62.00       58.70      7.04 o 
  18   2   7      248.17      260.36     22.50 o 
  20   2   7        9.99        4.37      4.07 o 
 -25   3   7        9.78        5.63      4.92 o 
 -23   3   7       14.45        5.63      3.58 o 
 -21   3   7       23.29       28.05      7.88 o 
 -19   3   7      116.35      104.58      6.14 o 
 -17   3   7       43.95       44.85      4.24 o 
 -15   3   7       28.81       34.73      4.25 o 
 -13   3   7       26.02       32.44      3.92 o 
 -11   3   7      748.23      776.96     17.37 o 
  -9   3   7      159.20      162.85      6.00 o 
  -7   3   7       25.78       18.66      2.06 o 
  -5   3   7      517.74      548.61     12.94 o 
  -3   3   7      217.10      225.77      6.08 o 
  -1   3   7       21.88       21.48      2.73 o 
   1   3   7      122.05      112.97      5.79 o 
   3   3   7       37.22       36.73      3.66 o 
   5   3   7       23.69       23.92      7.56 o 
   7   3   7      482.43      474.82     16.78 o 
   9   3   7      516.80      508.01     18.19 o 
  11   3   7      421.52      405.66     16.31 o 
  13   3   7       41.05       29.39      5.47 o 
  15   3   7       99.11      102.69     10.97 o 
  17   3   7        6.77        6.14      4.27 o 
 -22   4   7       34.09       28.70     14.49 o 
 -20   4   7       11.64        5.99      3.99 o 
 -18   4   7       59.22       63.51      8.30 o 
 -16   4   7      334.09      320.02     14.91 o 
 -14   4   7       13.59        9.42      4.74 o 
 -12   4   7       97.40      103.26      9.74 o 
 -10   4   7      176.55      173.62      8.67 o 
  -8   4   7       94.34      100.01      5.12 o 
  -6   4   7     1922.50     1849.17     45.08 o 
  -4   4   7     1436.70     1426.10     40.08 o 
  -2   4   7      103.93       80.92      4.90 o 
   0   4   7      109.30      111.89      7.08 o 
   2   4   7        1.04       -1.63      1.63 o 
   4   4   7       62.71       57.09      4.87 o 
   6   4   7      252.58      237.86      9.42 o 
   8   4   7       69.37       61.34      5.47 o 
  10   4   7      125.83      116.09      8.94 o 
  12   4   7       10.95       13.33      4.67 o 
  14   4   7       45.04       43.40      6.81 o 
  16   4   7       17.22       28.40      6.28 o 
 -19   5   7        6.26        1.78      3.64 o 
 -17   5   7        5.91        9.88      4.25 o 
 -15   5   7        2.10        0.71      2.42 o 
 -13   5   7       11.25        7.20      2.87 o 
 -11   5   7      102.64       94.79     10.69 o 
  -9   5   7       27.82       33.56      9.00 o 
  -7   5   7      256.94      220.80     14.77 o 
  -5   5   7      275.80      277.48     16.17 o 
  -3   5   7      108.53      121.38     14.06 o 
  -1   5   7      380.21      339.60     14.14 o 
   1   5   7       26.98       37.17      5.54 o 
   3   5   7       75.49       62.49      5.37 o 
   5   5   7       72.68       77.54      6.22 o 
   7   5   7       73.80       61.24      9.59 o 
   9   5   7      205.02      183.47      9.56 o 
  11   5   7       96.67       88.35     21.95 o 
  13   5   7       29.67       26.74      6.28 o 
 -14   6   7       53.30       64.35      7.55 o 
 -12   6   7       34.34       46.19      6.75 o 
 -10   6   7        4.90       -0.12      3.38 o 
  -8   6   7       16.10       19.41      7.03 o 
  -6   6   7      246.72      270.59     19.69 o 
  -4   6   7      274.73      336.97     22.50 o 
  -2   6   7      310.85      334.83     17.86 o 
   0   6   7       96.81      101.14      8.72 o 
   2   6   7       13.34       12.00      4.45 o 
   4   6   7        7.03        2.17      3.99 o 
   6   6   7       37.42       39.05      7.17 o 
   8   6   7        8.30        7.21      3.80 o 
 -26   0   8       64.62       63.85     10.13 o 
 -24   0   8       50.41       61.32      9.56 o 
 -22   0   8       74.25       73.09      7.31 o 
 -20   0   8       54.54       50.63      7.59 o 
 -18   0   8      120.28      141.48     10.69 o 
 -16   0   8     5181.35     5019.17    153.02 o 
 -14   0   8       81.35       67.79      7.31 o 
 -12   0   8      247.48      221.09     12.38 o 
 -10   0   8       61.06       55.97      5.91 o 
  -8   0   8      107.19      100.98      7.31 o 
  -6   0   8     3464.34     3485.91    106.04 o 
  -4   0   8        0.05        2.99      1.55 o 
  -2   0   8       31.42       30.22      3.24 o 
   0   0   8       30.31       35.10      4.64 o 
   2   0   8      442.75      454.44     13.85 o 
   4   0   8      741.74      727.72     20.01 o 
   6   0   8       54.64       64.65      4.85 o 
   8   0   8       54.91       46.49     16.17 o 
  10   0   8       26.62       18.98      9.14 o 
  12   0   8       21.53       18.52      3.68 o 
  14   0   8        6.38        3.38      4.22 o 
  16   0   8       12.51       12.66      5.91 o 
  18   0   8        5.14        9.84      5.91 o 
  20   0   8       29.15       32.07      8.72 o 
 -27   1   8       68.85      102.26     16.31 o 
 -25   1   8      114.85      126.64      7.50 o 
 -23   1   8       14.03       17.63      3.54 o 
 -21   1   8      101.49      104.36      7.55 o 
 -19   1   8      445.72      441.70     15.30 o 
 -17   1   8       37.40       40.51      4.57 o 
 -15   1   8      129.30      112.72      6.46 o 
 -13   1   8      173.33      163.49      7.46 o 
 -11   1   8       40.10       33.89      3.58 o 
  -9   1   8       79.99       77.07      4.77 o 
  -7   1   8      193.70      219.20      9.42 o 
  -5   1   8       94.90       92.42      4.04 o 
  -3   1   8     1720.80     1803.40     29.26 o 
  -1   1   8      314.44      317.07      6.53 o 
   1   1   8      102.98       95.64      5.06 o 
   3   1   8      114.70      110.46      4.67 o 
   5   1   8      140.16      138.49     12.49 o 
   7   1   8      120.97      116.98      6.05 o 
   9   1   8      271.21      276.33      9.34 o 
  11   1   8      281.02      258.07      9.24 o 
  13   1   8       10.77        8.67      2.72 o 
  15   1   8      343.82      333.48     11.54 o 
  17   1   8       78.84       87.20     12.10 o 
  19   1   8       89.35      108.86     13.50 o 
 -26   2   8        1.91        2.68      9.28 o 
 -24   2   8        6.64        3.57      2.85 o 
 -22   2   8       88.64       86.26      7.98 o 
 -20   2   8      110.90      112.24     11.67 o 
 -18   2   8       72.01       61.64      5.73 o 
 -16   2   8       84.21       81.33      5.96 o 
 -14   2   8      238.24      218.33      9.23 o 
 -12   2   8       67.27       77.83      5.63 o 
 -10   2   8       28.60       22.21      3.52 o 
  -8   2   8     1255.27     1265.95     25.17 o 
  -6   2   8      168.46      197.58      6.22 o 
  -4   2   8       86.55       99.59      3.80 o 
  -2   2   8      338.26      315.19      7.42 o 
   0   2   8      172.73      175.67      5.18 o 
   2   2   8      179.86      176.12      6.47 o 
   4   2   8       98.47       97.01      4.42 o 
   6   2   8      487.71      482.43     13.02 o 
   8   2   8      415.54      409.99     12.07 o 
  10   2   8      214.18      193.80      8.62 o 
  12   2   8      514.24      488.44     18.16 o 
  14   2   8       90.12       86.22      7.95 o 
  16   2   8       26.72       15.00      9.99 o 
  18   2   8       74.56       77.47      8.64 o 
 -25   3   8       60.68       64.69     11.53 o 
 -23   3   8        1.59       -1.07      3.17 o 
 -21   3   8       15.10       25.86      6.47 o 
 -19   3   8      172.32      159.13      7.61 o 
 -17   3   8      238.52      211.32      9.77 o 
 -15   3   8      518.93      531.11     18.00 o 
 -13   3   8      198.13      178.60     16.03 o 
 -11   3   8      324.64      325.67      9.63 o 
  -9   3   8      471.42      507.38     12.77 o 
  -7   3   8      703.63      705.26     13.87 o 
  -5   3   8      562.06      564.11     11.74 o 
  -3   3   8      981.70      953.06     18.70 o 
  -1   3   8     2081.31     2074.22     40.64 o 
   1   3   8      318.77      337.31     10.34 o 
   3   3   8      224.25      220.65      8.28 o 
   5   3   8      215.20      201.99      8.22 o 
   7   3   8      525.92      504.99     14.54 o 
   9   3   8       35.64       32.12      7.74 o 
  11   3   8      317.95      325.40     14.59 o 
  13   3   8      172.41      158.02     10.73 o 
  15   3   8       51.88       48.46      7.24 o 
  17   3   8       27.97       33.78      6.66 o 
 -22   4   8      113.15      159.81     11.44 o 
 -20   4   8       37.89       38.50      6.55 o 
 -18   4   8      143.54      112.78      9.84 o 
 -16   4   8       65.41       75.38      9.84 o 
 -14   4   8        6.02        3.45      2.07 o 
 -12   4   8      197.37      193.46      7.81 o 
 -10   4   8      173.19      171.31      6.87 o 
  -8   4   8      287.05      304.55      9.49 o 
  -6   4   8       75.97       73.33      6.06 o 
  -4   4   8     1226.36     1187.18     31.89 o 
  -2   4   8      390.21      424.05     12.30 o 
   0   4   8     1102.50     1055.53     24.12 o 
   2   4   8       85.50       74.16      6.32 o 
   4   4   8       85.45       81.95      5.79 o 
   6   4   8      106.16      118.49      7.07 o 
   8   4   8       44.17       38.06      6.98 o 
  10   4   8      168.38      161.97     12.80 o 
  12   4   8      136.32      119.78      9.84 o 
  14   4   8       48.17       54.80      7.84 o 
 -19   5   8       79.27       82.57      8.72 o 
 -17   5   8        2.47        0.37      3.76 o 
 -15   5   8        7.77        4.96      3.07 o 
 -13   5   8       17.73        9.28      5.06 o 
 -11   5   8       19.65       13.78      5.91 o 
  -9   5   8       16.86       20.43      4.04 o 
  -7   5   8        2.04        1.41      2.55 o 
  -5   5   8        4.39        1.13      3.04 o 
  -3   5   8      348.71      332.84     14.14 o 
  -1   5   8       70.34       89.69      7.69 o 
   1   5   8       50.20       56.06      6.64 o 
   3   5   8       18.34       17.98      3.62 o 
   5   5   8       60.70       53.18     13.59 o 
   7   5   8       31.92       21.72      5.03 o 
   9   5   8       23.24       23.80      4.59 o 
  11   5   8       64.87       91.09      9.56 o 
 -12   6   8       11.29       13.13      4.45 o 
 -10   6   8       43.25       52.16      7.15 o 
  -8   6   8       32.17       30.10      8.16 o 
  -6   6   8       52.40       38.25      8.44 o 
  -4   6   8       33.93       25.99      5.27 o 
  -2   6   8      584.42      624.21     80.87 o 
   0   6   8      529.91      555.69     21.03 o 
   2   6   8       93.56       93.88      8.92 o 
   4   6   8       38.25       45.37      7.04 o 
   6   6   8        7.81        2.35      4.27 o 
 -26   0   9        0.78        1.97      4.78 o 
 -24   0   9       29.27       30.10      7.31 o 
 -22   0   9        3.46        0.00      3.66 o 
 -20   0   9       43.08       45.85      7.59 o 
 -18   0   9      166.05      148.23     11.25 o 
 -16   0   9      727.69      796.02     32.07 o 
 -14   0   9      999.35      957.20     36.00 o 
 -12   0   9     3234.96     3131.21     97.89 o 
 -10   0   9       52.55       44.16      5.63 o 
  -8   0   9       36.73       54.29      5.91 o 
  -6   0   9      870.00      848.90     30.94 o 
  -4   0   9       83.04       85.18      5.25 o 
  -2   0   9     4112.66     4263.01     93.68 o 
   0   0   9     1437.29     1476.52     35.85 o 
   2   0   9      147.40      144.02     10.41 o 
   4   0   9       22.13       21.85      4.92 o 
   6   0   9        8.30       26.72      5.91 o 
   8   0   9      274.57      266.16     14.63 o 
  10   0   9      134.34      118.69      7.21 o 
  12   0   9      245.84      237.68     16.31 o 
  14   0   9      100.19      108.01     11.81 o 
  16   0   9       92.15       82.98     11.25 o 
  18   0   9       34.92       30.94      8.72 o 
 -25   1   9       41.22       38.44      4.79 o 
 -23   1   9       11.77       13.35      3.30 o 
 -21   1   9        1.26        5.96      2.96 o 
 -19   1   9      112.99      120.42      8.44 o 
 -17   1   9      440.66      431.20     14.91 o 
 -15   1   9      913.34      919.45     24.86 o 
 -13   1   9      106.09       99.22      6.47 o 
 -11   1   9       62.42       62.57      4.77 o 
  -9   1   9      236.09      255.87      9.55 o 
  -7   1   9      135.04      134.18      6.36 o 
  -5   1   9      353.35      371.45      9.83 o 
  -3   1   9      352.71      371.67      8.15 o 
  -1   1   9       61.25       67.33      3.10 o 
   1   1   9      430.50      433.84      9.79 o 
   3   1   9      319.24      327.29      8.10 o 
   5   1   9       18.64       17.94      3.94 o 
   7   1   9       60.33       66.92      4.63 o 
   9   1   9       12.83        9.86      3.52 o 
  11   1   9       86.64       90.65      5.83 o 
  13   1   9      222.30      200.71      8.65 o 
  15   1   9       10.15        5.87      3.00 o 
  17   1   9       23.72       30.10      8.72 o 
 -24   2   9       11.19       10.15      3.35 o 
 -22   2   9        2.25        1.07      2.38 o 
 -20   2   9       52.16       45.76      5.45 o 
 -18   2   9       68.95       74.91      6.61 o 
 -16   2   9      612.93      570.60     41.77 o 
 -14   2   9      210.95      225.82      9.74 o 
 -12   2   9      261.64      239.31     13.78 o 
 -10   2   9      190.33      197.47      8.45 o 
  -8   2   9      488.69      500.27     11.61 o 
  -6   2   9      415.85      422.54      9.38 o 
  -4   2   9       94.74      105.09      4.05 o 
  -2   2   9      260.24      245.59      6.49 o 
   0   2   9      188.07      189.75      5.56 o 
   2   2   9      372.07      346.67     22.36 o 
   4   2   9       63.41       67.69      4.59 o 
   6   2   9      129.52      118.26      6.08 o 
   8   2   9       28.00       34.77      3.87 o 
  10   2   9       36.03       41.85      6.51 o 
  12   2   9      262.83      260.87     12.77 o 
  14   2   9       86.33      105.48      9.28 o 
  16   2   9        4.84        5.06      5.77 o 
 -23   3   9        4.24        4.15      3.92 o 
 -21   3   9       28.77       38.33      4.71 o 
 -19   3   9       77.73       68.78      6.21 o 
 -17   3   9       36.60       25.26      4.16 o 
 -15   3   9      914.97      856.10     24.24 o 
 -13   3   9      166.20      137.32      7.64 o 
 -11   3   9      413.16      403.66     14.32 o 
  -9   3   9      147.54      156.90      8.76 o 
  -7   3   9      239.63      247.81      7.11 o 
  -5   3   9      793.73      759.57     14.98 o 
  -3   3   9      779.68      758.14     17.86 o 
  -1   3   9       11.58       12.43      2.57 o 
   1   3   9       21.78       19.61      3.14 o 
   3   3   9        4.10       15.34      2.89 o 
   5   3   9      307.21      295.76     12.71 o 
   7   3   9      309.88      296.36     13.23 o 
   9   3   9      254.06      272.50     16.74 o 
  11   3   9      590.04      538.39     36.57 o 
  13   3   9      126.69      125.97     16.17 o 
  15   3   9       34.58       32.56      6.75 o 
 -22   4   9        5.97        6.75      6.19 o 
 -20   4   9        3.64        1.44      3.64 o 
 -18   4   9        7.03       24.47      7.03 o 
 -16   4   9       55.87       72.20      6.21 o 
 -14   4   9      104.85       96.79      7.09 o 
 -12   4   9       85.39       71.32      4.87 o 
 -10   4   9        5.78        5.03      2.22 o 
  -8   4   9        6.41        7.50      2.88 o 
  -6   4   9       50.33       46.74      5.17 o 
  -4   4   9      129.40      133.22      8.30 o 
  -2   4   9      296.68      292.04     10.00 o 
   0   4   9      114.21      109.41      6.23 o 
   2   4   9       84.08       93.04      6.10 o 
   4   4   9       57.08       50.99      5.01 o 
   6   4   9      127.92      114.22     16.88 o 
   8   4   9       83.21       79.29      8.86 o 
  10   4   9      269.55      232.19     17.86 o 
  12   4   9       43.43       44.05      7.06 o 
 -17   5   9       13.54       20.96      5.27 o 
 -15   5   9        2.45        2.14      3.28 o 
 -13   5   9       23.74       18.28      6.19 o 
 -11   5   9       13.78       19.29      4.05 o 
  -9   5   9       26.35       29.59      4.67 o 
  -7   5   9       48.06       41.47      6.47 o 
  -5   5   9       29.40       25.88      7.03 o 
  -3   5   9      118.85      111.61      8.41 o 
  -1   5   9       15.09       13.36      3.98 o 
   1   5   9       10.29        9.42      3.98 o 
   3   5   9       69.17       66.67      6.04 o 
   5   5   9        0.63        0.49      2.73 o 
   7   5   9       17.99        9.11      3.73 o 
   9   5   9       36.87       29.13      6.21 o 
 -10   6   9        4.02        0.00      4.78 o 
  -8   6   9        7.78       -0.56      5.06 o 
  -6   6   9        4.69        2.48      5.91 o 
  -4   6   9        6.85        2.85      4.04 o 
  -2   6   9       14.12       27.72      5.81 o 
   0   6   9       12.68       -0.65      3.69 o 
   2   6   9       44.06       47.11      8.58 o 
 -26   0  10       27.40       28.41      8.16 o 
 -24   0  10        0.52        7.31      5.06 o 
 -22   0  10        3.74        0.56      3.94 o 
 -20   0  10       49.26       51.19      7.88 o 
 -18   0  10      108.29      108.57     10.41 o 
 -16   0  10        0.90       -0.84      2.81 o 
 -14   0  10      675.79      635.41     26.72 o 
 -12   0  10      371.08      322.91     16.60 o 
 -10   0  10        4.19        5.91      3.09 o 
  -8   0  10      792.96      764.24     29.25 o 
  -6   0  10        1.72        2.25      2.53 o 
  -4   0  10        3.17        0.78      1.76 o 
  -2   0  10      802.39      777.62     21.64 o 
   0   0  10       23.56       31.19      8.16 o 
   2   0  10      143.60      155.83      8.16 o 
   4   0  10        4.86        2.53      2.16 o 
   6   0  10        6.43        3.48      2.56 o 
   8   0  10      134.14      130.33      7.76 o 
  10   0  10       32.82       52.32      8.72 o 
  12   0  10      362.60      334.72     20.81 o 
  14   0  10        1.55        1.13      5.06 o 
  16   0  10       37.74       32.07      9.00 o 
 -25   1  10       61.25      100.56     13.23 o 
 -23   1  10       19.44       25.00      4.96 o 
 -21   1  10       11.26       13.22      3.78 o 
 -19   1  10       95.15       94.73      7.06 o 
 -17   1  10      354.54      355.60     13.32 o 
 -15   1  10      712.72      708.13     20.78 o 
 -13   1  10     1713.22     1601.82     38.98 o 
 -11   1  10      179.73      156.37      7.56 o 
  -9   1  10        4.91        3.88      3.09 o 
  -7   1  10      258.34      274.95     10.14 o 
  -5   1  10      151.41      143.03      5.72 o 
  -3   1  10      185.47      178.80      7.67 o 
  -1   1  10      230.63      223.13      6.58 o 
   1   1  10       43.69       46.08      5.75 o 
   3   1  10      117.47      100.90      4.40 o 
   5   1  10       27.16       22.08      3.13 o 
   7   1  10       18.49       23.59      3.28 o 
   9   1  10       14.12        7.25      2.43 o 
  11   1  10       19.14       15.96      3.27 o 
  13   1  10        2.56        3.09      2.77 o 
  15   1  10       21.92       19.40      5.07 o 
 -24   2  10       28.89       36.37      4.80 o 
 -22   2  10       21.35       23.87      4.67 o 
 -20   2  10       36.64       40.05      5.91 o 
 -18   2  10      100.39       98.63      7.33 o 
 -16   2  10       57.02       39.38      4.87 o 
 -14   2  10      204.92      218.19      9.74 o 
 -12   2  10       18.69       23.93      3.68 o 
 -10   2  10      945.46      954.90     25.35 o 
  -8   2  10       25.93       23.28      2.80 o 
  -6   2  10       74.06       84.02      3.80 o 
  -4   2  10       18.54       15.99      2.02 o 
  -2   2  10       27.87       32.15      4.46 o 
   0   2  10      206.34      206.85      9.63 o 
   2   2  10     1043.09     1044.36     28.91 o 
   4   2  10      182.88      153.17      8.18 o 
   6   2  10       58.01       69.02      5.11 o 
   8   2  10       21.49       17.01      3.19 o 
  10   2  10       47.44       51.51      4.87 o 
  12   2  10        9.24        6.76      3.68 o 
  14   2  10       58.86       64.73      7.61 o 
 -23   3  10       10.40       12.86      9.00 o 
 -21   3  10       12.31       14.11      4.04 o 
 -19   3  10        1.44        1.00      2.81 o 
 -17   3  10       20.96       16.80      4.36 o 
 -15   3  10       64.36       60.72      6.33 o 
 -13   3  10       43.03       50.24      5.25 o 
 -11   3  10       89.09       75.58      4.71 o 
  -9   3  10      150.53      130.99      5.89 o 
  -7   3  10      144.16      143.65      5.25 o 
  -5   3  10      154.78      166.17     10.97 o 
  -3   3  10      947.13      994.55     22.46 o 
  -1   3  10      956.07      969.05     22.19 o 
   1   3  10      592.11      563.33     18.79 o 
   3   3  10      316.88      301.09     13.02 o 
   5   3  10      153.89      148.36     10.41 o 
   7   3  10      234.41      223.62     22.64 o 
   9   3  10      183.36      173.47     10.81 o 
  11   3  10      105.56      100.98     14.49 o 
  13   3  10      379.85      357.44     16.59 o 
 -20   4  10       29.80       33.87      6.17 o 
 -18   4  10        2.20       -0.56      4.78 o 
 -16   4  10       39.64       27.74      4.65 o 
 -14   4  10       45.22       40.97      5.25 o 
 -12   4  10      280.79      290.86      9.85 o 
 -10   4  10       49.29       45.90      5.17 o 
  -8   4  10       10.19       16.39      6.05 o 
  -6   4  10        0.14       -2.81      3.52 o 
  -4   4  10      344.87      327.13     19.13 o 
  -2   4  10       41.05       40.14      4.32 o 
   0   4  10      314.87      308.82     10.88 o 
   2   4  10       93.07       91.82      6.73 o 
   4   4  10      108.61      130.37      9.28 o 
   6   4  10        5.91        0.66      3.36 o 
   8   4  10       68.15       57.06      9.99 o 
  10   4  10       73.64       63.94     10.41 o 
 -17   5  10       12.79        8.72      7.31 o 
 -15   5  10       93.75       74.26     10.13 o 
 -13   5  10       14.51       21.66      6.75 o 
 -11   5  10       27.97       26.11      4.52 o 
  -9   5  10        4.90        3.08      5.34 o 
  -7   5  10        2.65       -0.84      2.76 o 
  -5   5  10        5.63       -0.14      2.78 o 
  -3   5  10       27.08       27.65      6.05 o 
  -1   5  10      307.35      319.31     14.59 o 
   1   5  10       16.44       18.97      4.80 o 
   3   5  10       40.56       48.33      5.42 o 
   5   5  10        2.63       -2.81      3.38 o 
   7   5  10        9.57       12.69      4.67 o 
  -6   6  10       12.35        8.32      8.44 o 
  -4   6  10      102.92      135.30     14.63 o 
 -24   0  11       33.61       25.60      7.59 o 
 -22   0  11        5.61        3.66      4.22 o 
 -20   0  11       13.11       16.60      5.63 o 
 -18   0  11       28.34       19.13      5.63 o 
 -16   0  11      272.03      238.24     14.91 o 
 -14   0  11     1206.39     1136.93     42.47 o 
 -12   0  11      284.73      302.94     16.31 o 
 -10   0  11      496.34      495.33     22.22 o 
  -8   0  11       56.68       68.35      7.31 o 
  -6   0  11      201.02      212.37     12.66 o 
  -4   0  11      109.67      103.20      6.33 o 
  -2   0  11        1.71        0.00      1.79 o 
   0   0  11      317.16      338.20     16.88 o 
   2   0  11      862.26      867.90     24.51 o 
   4   0  11      176.88      179.46     13.50 o 
   6   0  11        0.30       -0.20      2.16 o 
   8   0  11       15.61       16.31      5.63 o 
  10   0  11        0.25       -3.09      4.22 o 
  12   0  11       75.04       79.60     11.25 o 
  14   0  11       60.83       53.72      9.84 o 
 -25   1  11      100.62      130.20      8.17 o 
 -23   1  11       53.91       66.17     10.27 o 
 -21   1  11       21.24       31.68      7.59 o 
 -19   1  11      122.99      120.24     17.30 o 
 -17   1  11        6.11        3.80      2.59 o 
 -15   1  11        2.13        0.55      2.25 o 
 -13   1  11      618.71      594.89     18.99 o 
 -11   1  11      676.42      683.21     36.71 o 
  -9   1  11      125.50      122.35      6.75 o 
  -7   1  11       11.20       15.03      2.96 o 
  -5   1  11      132.88      125.05      6.96 o 
  -3   1  11      250.38      225.10      7.70 o 
  -1   1  11      405.49      387.02      9.61 o 
   1   1  11      698.91      742.83     17.70 o 
   3   1  11       23.90       29.20      3.46 o 
   5   1  11       76.94       61.67      4.74 o 
   7   1  11        9.14        6.16      2.44 o 
   9   1  11       68.64       73.53      5.56 o 
  11   1  11      130.55      123.56      7.28 o 
  13   1  11        7.75        2.34      3.87 o 
  15   1  11       44.74       37.44      6.44 o 
 -24   2  11      143.11      176.45     10.92 o 
 -22   2  11        8.23        9.06      4.78 o 
 -20   2  11        3.13        2.61      2.96 o 
 -18   2  11      113.38      115.47     13.50 o 
 -16   2  11       74.13       71.19      6.24 o 
 -14   2  11      202.00      178.85      8.95 o 
 -12   2  11      311.40      295.97     16.03 o 
 -10   2  11      111.39      109.47      6.75 o 
  -8   2  11       16.64       19.32      2.75 o 
  -6   2  11      207.51      202.10      7.06 o 
  -4   2  11      232.87      234.05      7.93 o 
  -2   2  11      181.12      189.59     13.92 o 
   0   2  11        6.40        8.94      2.96 o 
   2   2  11      574.62      568.21     31.93 o 
   4   2  11      248.81      230.67      8.96 o 
   6   2  11       22.12       18.03      3.45 o 
   8   2  11        5.91        3.75      2.56 o 
  10   2  11        6.36        6.16      2.91 o 
  12   2  11       21.36       19.67      4.92 o 
  14   2  11        6.52       10.30      6.05 o 
 -21   3  11       15.71        9.57      5.20 o 
 -19   3  11       24.08       33.10      7.03 o 
 -17   3  11       21.99       19.22      4.16 o 
 -15   3  11      370.47      347.51     13.71 o 
 -13   3  11      422.28      413.78     27.85 o 
 -11   3  11      506.54      487.77     16.31 o 
  -9   3  11       51.99       53.82      4.14 o 
  -7   3  11       24.21       20.85      3.08 o 
  -5   3  11      132.14      153.00      8.04 o 
  -3   3  11      124.97      134.79      8.35 o 
  -1   3  11      612.26      558.77     18.79 o 
   1   3  11      543.75      561.40     19.39 o 
   3   3  11      134.69      133.74      8.95 o 
   5   3  11       33.39       38.42      5.76 o 
   7   3  11      206.14      207.46     11.71 o 
   9   3  11       22.12       16.49      4.67 o 
  11   3  11      174.02      207.50     12.60 o 
 -18   4  11        0.63       -0.40      3.09 o 
 -16   4  11       43.89       42.68      5.53 o 
 -14   4  11       10.04       10.93      3.44 o 
 -12   4  11       37.70       25.27      7.03 o 
 -10   4  11       13.50       11.65      3.48 o 
  -8   4  11       29.39       30.15      6.47 o 
  -6   4  11       41.64       38.84      5.27 o 
  -4   4  11      164.65      166.65     17.02 o 
  -2   4  11       91.74       77.08      5.68 o 
   0   4  11       83.15       76.74      7.26 o 
   2   4  11       45.34       36.55      9.56 o 
   4   4  11      201.18      214.31     21.10 o 
   6   4  11      144.73      148.06     18.28 o 
   8   4  11       22.59       20.76      5.45 o 
 -13   5  11       69.13       70.12      6.73 o 
 -11   5  11       69.38       70.21      6.75 o 
  -9   5  11       11.03       10.96      3.96 o 
  -7   5  11       13.63       11.39      6.61 o 
  -5   5  11        3.87        0.08      2.96 o 
  -3   5  11       22.41       28.75      5.47 o 
  -1   5  11        7.52       14.72      4.67 o 
   1   5  11       64.15      103.51     12.38 o 
   3   5  11      165.22      196.31     15.05 o 
 -24   0  12        0.28        5.63      5.34 o 
 -22   0  12        1.43        0.56      3.94 o 
 -20   0  12        0.02        0.56      4.22 o 
 -18   0  12        0.06        2.53      3.94 o 
 -16   0  12      218.26      219.40     14.63 o 
 -14   0  12       22.92       28.97      6.19 o 
 -12   0  12       18.82       21.38      5.34 o 
 -10   0  12      264.00      277.34     15.75 o 
  -8   0  12       15.68       14.35      4.22 o 
  -6   0  12      184.00      210.96     12.94 o 
  -4   0  12       59.28       58.02      5.27 o 
  -2   0  12        9.37       13.05      3.24 o 
   0   0  12      134.65      169.34      8.69 o 
   2   0  12       23.10       25.73      4.16 o 
   4   0  12        1.17        3.80      2.59 o 
   6   0  12       70.51       73.70      9.84 o 
   8   0  12       41.08       25.03      7.03 o 
  10   0  12        3.90        2.25      5.06 o 
  12   0  12       17.40       15.19      7.03 o 
 -23   1  12       15.45       14.01      4.78 o 
 -21   1  12       26.69       40.92      5.86 o 
 -19   1  12      127.10      127.06      8.65 o 
 -17   1  12       43.96       33.82      4.92 o 
 -15   1  12       19.63       17.70      3.76 o 
 -13   1  12       52.41       42.19      4.97 o 
 -11   1  12     1042.63      970.23     26.55 o 
  -9   1  12     1658.58     1611.59     39.48 o 
  -7   1  12      347.44      341.09     12.42 o 
  -5   1  12       18.44       18.70      2.96 o 
  -3   1  12      230.07      232.64      8.23 o 
  -1   1  12      179.73      171.84      6.03 o 
   1   1  12      215.40      218.30      8.00 o 
   3   1  12      357.09      373.47     11.98 o 
   5   1  12        2.59        1.69      2.17 o 
   7   1  12       76.43       67.64      5.47 o 
   9   1  12       17.33       22.19      4.57 o 
  11   1  12        8.18       10.04      4.25 o 
  13   1  12       17.60       18.80      5.27 o 
 -22   2  12        4.44        1.46      4.08 o 
 -20   2  12       13.91       12.96      3.96 o 
 -18   2  12       52.78       51.98      5.97 o 
 -16   2  12      342.98      369.98     14.42 o 
 -14   2  12      340.81      365.98     13.92 o 
 -12   2  12      660.97      625.71     19.59 o 
 -10   2  12      227.66      235.00     10.34 o 
  -8   2  12      257.42      248.81     10.49 o 
  -6   2  12       76.19       76.03      5.46 o 
  -4   2  12       98.06      101.72      5.46 o 
  -2   2  12      519.97      548.43     34.32 o 
   0   2  12       60.80       67.23      9.28 o 
   2   2  12      257.29      234.63     11.40 o 
   4   2  12      400.39      355.05     12.01 o 
   6   2  12       26.14       28.39      4.08 o 
   8   2  12       11.17       12.03      3.63 o 
  10   2  12        2.34        6.23      3.14 o 
  12   2  12       17.10       39.38      9.84 o 
 -21   3  12        5.97        9.94      3.96 o 
 -19   3  12       20.21       15.52      4.27 o 
 -17   3  12        5.69        1.01      2.96 o 
 -15   3  12       46.55       54.38      5.96 o 
 -13   3  12       37.95       32.96      6.33 o 
 -11   3  12      152.98      178.72      9.70 o 
  -9   3  12        9.37       14.78      3.81 o 
  -7   3  12        8.45        4.99      3.23 o 
  -5   3  12        0.42       -2.39      2.39 o 
  -3   3  12       62.29       75.78      6.76 o 
  -1   3  12       14.21       10.56      3.76 o 
   1   3  12      206.19      189.05     10.63 o 
   3   3  12      287.13      272.99     13.64 o 
   5   3  12       83.61       86.48      8.15 o 
   7   3  12       54.61       50.72      7.04 o 
   9   3  12       16.23       26.04      8.30 o 
 -18   4  12        6.16        6.79      4.92 o 
 -16   4  12       14.00        9.07      3.69 o 
 -14   4  12       55.40       64.13      9.28 o 
 -12   4  12       40.87       32.06      6.47 o 
 -10   4  12       33.98       24.45      5.20 o 
  -8   4  12       50.16       55.95      5.96 o 
  -6   4  12        5.65        6.53      3.28 o 
  -4   4  12       40.67       38.25      7.88 o 
  -2   4  12       15.45       14.06      6.19 o 
   0   4  12        1.26       -0.12      4.22 o 
   2   4  12      110.49      116.69     10.69 o 
   4   4  12       99.91       98.17      8.84 o 
   6   4  12       28.10       29.25      5.96 o 
 -11   5  12       12.16        8.85      3.96 o 
  -9   5  12       22.96       18.65      4.52 o 
  -7   5  12       51.71       60.43      8.02 o 
  -5   5  12       24.31       20.95      4.87 o 
  -1   5  12       23.45       25.03      7.59 o 
 -22   0  13       25.67       31.50      7.59 o 
 -20   0  13        2.85       -0.28      4.22 o 
 -18   0  13       11.18       12.10      5.63 o 
 -16   0  13       30.48       38.54      7.31 o 
 -14   0  13       77.79       72.29      9.00 o 
 -12   0  13       11.55       18.85      5.34 o 
 -10   0  13      155.41      154.14     12.10 o 
  -8   0  13       42.96       30.10      6.19 o 
  -6   0  13       38.05       40.22      6.47 o 
  -4   0  13       65.26       67.51      7.88 o 
  -2   0  13       10.88       13.90      3.51 o 
   0   0  13        4.86        9.95      3.31 o 
   2   0  13      128.80      140.12      8.49 o 
   4   0  13       30.13       43.09      9.00 o 
   6   0  13        0.37        0.28      4.22 o 
   8   0  13       13.49        8.44      5.63 o 
  10   0  13       67.72       55.97     10.41 o 
 -23   1  13      115.10      146.72     10.24 o 
 -21   1  13       48.09       55.83      6.86 o 
 -19   1  13       85.10       76.23      8.72 o 
 -17   1  13       53.36       55.49      6.26 o 
 -15   1  13       53.56       52.86      6.33 o 
 -13   1  13       15.77       21.10      4.07 o 
 -11   1  13      205.02      199.06      9.74 o 
  -9   1  13      214.41      220.55     10.01 o 
  -7   1  13       69.05       76.18     10.83 o 
  -5   1  13        5.38        8.12      3.70 o 
  -3   1  13       42.88       38.89      5.55 o 
  -1   1  13      212.33      220.86     12.41 o 
   1   1  13      283.07      281.98     10.26 o 
   3   1  13      190.83      201.31     11.75 o 
   5   1  13      247.69      270.96     10.36 o 
   7   1  13       66.48       68.24      5.83 o 
   9   1  13       11.75        9.98      3.29 o 
 -20   2  13      173.10      202.04     14.77 o 
 -18   2  13       10.99        9.65      3.68 o 
 -16   2  13       22.49       26.44      4.67 o 
 -14   2  13       37.15       41.24      5.47 o 
 -12   2  13      246.99      253.74     11.42 o 
 -10   2  13      117.13      109.85      7.41 o 
  -8   2  13      395.11      420.63     14.88 o 
  -6   2  13      157.29      149.91      6.93 o 
  -4   2  13       32.61       41.40      5.57 o 
  -2   2  13      260.25      246.77     11.73 o 
   0   2  13      307.72      345.66     14.62 o 
   2   2  13      430.63      423.25     16.68 o 
   4   2  13      231.75      257.23     16.94 o 
   6   2  13      176.72      188.18     13.00 o 
   8   2  13       24.84       30.70      6.84 o 
 -19   3  13       48.46       61.16      7.01 o 
 -17   3  13       16.80       14.77      5.91 o 
 -15   3  13        8.05        3.61      3.38 o 
 -13   3  13       15.36       18.64      4.25 o 
 -11   3  13      130.10      134.06      8.44 o 
  -9   3  13       57.09       57.94      8.72 o 
  -7   3  13      129.35      127.56      8.55 o 
  -5   3  13       23.86       17.16      4.18 o 
  -3   3  13       21.82       28.85      5.07 o 
  -1   3  13       29.18       33.60      5.67 o 
   1   3  13       18.74       19.64      6.33 o 
   3   3  13       88.92      101.33      8.72 o 
   5   3  13       21.87       18.15     14.91 o 
   7   3  13       42.95       46.61      7.04 o 
 -14   4  13       43.95       45.57      8.44 o 
 -12   4  13        9.31        4.50      5.06 o 
 -10   4  13       47.90       67.93      6.46 o 
  -8   4  13       53.04       58.23      9.56 o 
  -6   4  13       22.61       21.66      7.31 o 
  -4   4  13       12.96        9.56      5.34 o 
  -2   4  13        4.49        1.03      3.48 o 
   0   4  13       42.99       49.03      8.58 o 
   2   4  13       29.42       27.76     10.97 o 
 -20   0  14       24.18       15.75      6.19 o 
 -18   0  14        0.04       -0.56      3.66 o 
 -16   0  14        5.66        4.50      4.50 o 
 -14   0  14       17.88       14.06      5.06 o 
 -12   0  14        0.20       -1.69      3.09 o 
 -10   0  14      237.12      252.31     16.03 o 
  -8   0  14       68.84       97.04     10.13 o 
  -6   0  14      437.29      473.96     23.06 o 
  -4   0  14        0.30        2.53      3.66 o 
  -2   0  14       41.97       50.93      5.73 o 
   0   0  14      119.78      111.27      7.89 o 
   2   0  14       72.54       79.79      7.04 o 
   4   0  14       13.63        5.34      4.78 o 
   6   0  14       43.01       52.04      9.56 o 
   8   0  14       65.34       86.07     11.81 o 
 -21   1  14       41.36       49.58      6.84 o 
 -19   1  14       40.51       43.23      6.17 o 
 -17   1  14       73.32       74.40      7.15 o 
 -15   1  14       31.52       29.66      5.63 o 
 -13   1  14        1.03        5.91      3.18 o 
 -11   1  14      101.93       91.80      7.06 o 
  -9   1  14      170.19      173.11      9.70 o 
  -7   1  14      289.91      264.56     11.53 o 
  -5   1  14      152.06      142.74     13.96 o 
  -3   1  14      143.64      146.28      7.89 o 
  -1   1  14       80.60       75.49      6.93 o 
   1   1  14       20.68       17.52      4.95 o 
   3   1  14       13.28        8.00      3.34 o 
   5   1  14      216.88      211.59      9.63 o 
   7   1  14       99.19      145.89     14.49 o 
 -18   2  14       54.91       68.53      7.24 o 
 -16   2  14       59.70       56.03      6.46 o 
 -14   2  14       19.72       21.93      5.91 o 
 -12   2  14      154.60      157.99      9.43 o 
 -10   2  14      291.00      270.55     12.00 o 
  -8   2  14      589.58      589.74     24.33 o 
  -6   2  14      295.94      301.95     13.32 o 
  -4   2  14        3.42        3.29      3.08 o 
  -2   2  14      200.97      217.18     11.40 o 
   0   2  14        5.18        3.27      3.38 o 
   2   2  14      208.54      213.16     11.83 o 
   4   2  14      234.67      265.77     31.08 o 
   6   2  14       54.25       56.27      6.24 o 
 -17   3  14       42.36       30.09      5.67 o 
 -15   3  14       95.88       93.40     17.30 o 
 -13   3  14       14.71       10.40      3.87 o 
 -11   3  14       38.60       37.69      8.16 o 
  -9   3  14       82.19       88.32     10.69 o 
  -7   3  14        4.05        3.94      3.28 o 
  -5   3  14       75.03       77.20      7.46 o 
  -3   3  14        9.56        7.17      3.78 o 
  -1   3  14        8.41       -1.89      5.34 o 
   1   3  14       22.91       19.41      7.31 o 
   3   3  14        7.16        3.77      3.92 o 
 -10   4  14       43.47       58.51      9.56 o 
  -8   4  14       28.96       23.35      7.31 o 
  -6   4  14        8.43        7.59      5.63 o 
  -4   4  14       20.21       11.81      6.47 o 
  -2   4  14        0.99        3.21      3.92 o 
 -18   0  15       17.89       18.85      6.75 o 
 -16   0  15        2.55        0.84      3.94 o 
 -14   0  15        5.09       -1.69      4.22 o 
 -12   0  15       22.76       31.22      7.03 o 
 -10   0  15        4.09        5.63      4.78 o 
  -8   0  15        0.41        1.41      3.94 o 
  -6   0  15       20.32       17.72      5.34 o 
  -4   0  15      326.46      319.82     18.56 o 
  -2   0  15       25.15       29.82      5.05 o 
   0   0  15       36.06       25.85     10.69 o 
   2   0  15        1.04       -1.69      3.94 o 
   4   0  15       23.71       27.85      8.16 o 
 -19   1  15       99.77      120.79     15.47 o 
 -17   1  15        5.89        3.87      3.80 o 
 -15   1  15       40.30       34.36      5.36 o 
 -13   1  15       16.32       19.20      6.89 o 
 -11   1  15        0.54        4.61      3.08 o 
  -9   1  15       58.78       51.81      5.86 o 
  -7   1  15       87.91       71.77      6.56 o 
  -5   1  15       82.56       98.19      6.34 o 
  -3   1  15        2.45        0.46      2.84 o 
  -1   1  15       37.99       42.75      6.01 o 
   1   1  15      175.63      178.89      8.89 o 
   3   1  15      108.82      121.93      7.65 o 
 -16   2  15        9.31       10.55      4.18 o 
 -14   2  15       15.74        6.40      3.76 o 
 -12   2  15       18.86       23.00      4.72 o 
 -10   2  15       29.44       31.36      9.00 o 
  -8   2  15      117.14      144.86     13.50 o 
  -6   2  15      326.81      327.30     18.42 o 
  -4   2  15       66.44       75.95      7.66 o 
  -2   2  15       67.78       62.61      7.13 o 
   0   2  15       25.20       21.61      5.25 o 
   2   2  15      109.80      119.82     11.53 o 
 -13   3  15        5.04        7.31      5.63 o 
 -11   3  15       45.51       53.16      9.56 o 
  -9   3  15        8.33        9.28      5.91 o 
  -7   3  15      102.51      110.14     10.83 o 
  -5   3  15       44.78       48.85      6.64 o 
  -3   3  15       27.61       34.80     14.49 o 
  -1   3  15        3.94        0.28      3.38 o 
 -16   0  16        1.56       -1.13      4.22 o 
 -14   0  16        7.69        1.41      4.50 o 
 -12   0  16        1.40        2.81      4.78 o 
 -10   0  16        1.03        0.28      4.50 o 
  -8   0  16       43.63       50.07      8.72 o 
  -6   0  16       14.86       14.63      5.91 o 
  -4   0  16      242.98      250.34     16.88 o 
  -2   0  16        1.43        0.28      4.22 o 
   0   0  16      167.85      162.02     15.47 o 
 -15   1  16       33.29       36.46      5.86 o 
 -13   1  16       20.95       22.23      4.57 o 
 -11   1  16        9.11        9.34      4.07 o 
  -9   1  16       31.74       28.39      4.96 o 
  -7   1  16       39.66       29.63     10.83 o 
  -5   1  16      222.64      248.09     17.44 o 
  -3   1  16       38.48       45.38      6.44 o 
  -1   1  16      109.93      112.95      9.70 o 
 -12   2  16       12.77       16.83      4.47 o 
 -10   2  16        8.86        3.38      5.34 o 
  -8   2  16        3.29       10.41      5.63 o 
  -6   2  16      113.19       98.55      8.65 o 
  -4   2  16      195.02      204.67     20.25 o 
                                                 
